# Supplementary material for: MiRNA Profiling in Plasma Exosomes of Pregnant Cows on Day 16
Source: Biology (Basel). 2026 May 30;15(11):863. doi: 10.3390/biology15110863 (PMC13255736; doi:10.3390/biology15110863)
Supplement: Supplementary file 1 [file biology-15-00863-s001.zip]

Archive with 5 entries (5 files):
- Table S1. Per-sample sequencing quality control metrics.xlsx
- Table S2. Overview ofreads from raw data to cleaned sequences.xlsx
- Table S3. Targetscan predicted target genes result.xlsx
- Table S4. Miranda predicted target genes result.xlsx
- Table S5. The miRNAs differ significantly between the two groups of cattle (P-0.05).xlsx
