# Supplementary material for: MiRNA Profiling in Plasma Exosomes of Pregnant Cows on Day 16
Source: Biology (Basel). 2026 May 30;15(11):863. doi: 10.3390/biology15110863 (PMC13255736; doi:10.3390/biology15110863)
Supplement: Supplementary file 1 [file biology-15-00863-s001.zip › Table S1. Per-sample sequencing quality control metrics.xlsx]

## Sheet: Sheet1
Sample	Raw Reads	Clean Reads	Clean Ratio (%)	miRNA Reads	miRNA Fraction (%)	Q20 (%)	Q30 (%)	GC (%)
NP1	21973266	5939223	27.03	981405	16.53	98.64	95.63	57.15
NP2	21675982	3666376	16.91	453828	12.38	98.64	95.7	59.5
NP3	21180237	5414629	25.56	803640	14.84	98.48	95.02	58.67
NP4	26040079	7870325	30.22	1595946	20.28	98.75	96.01	57.85
NP5	19593225	8708160	44.44	558882	6.42	98.8	96.23	54.88
NP6	20533169	7806618	38.02	1535582	19.67	98.78	96.13	56.4
NP7	22431200	5942082	26.49	915321	15.41	98.6	95.72	56.77
YP1	21566758	5286172	24.51	637845	12.07	98.64	95.6	56.34
YP2	22250292	6662759	29.94	1535247	23.04	98.68	95.69	58.78
YP3	22532610	5462809	24.24	636376	11.65	98.73	95.96	57.32
YP4	23395552	3709311	15.85	508313	13.7	98.45	95.44	57.85
YP5	22413250	3605063	16.08	615029	17.06	98.75	96.07	60.78
YP6	21161994	3232591	15.28	416456	12.88	98.66	95.73	59.53
YP7	19714393	4354222	22.09	777548	17.86	98.63	95.69	56.8
