# Supplementary material for: MiRNA Profiling in Plasma Exosomes of Pregnant Cows on Day 16
Source: Biology (Basel). 2026 May 30;15(11):863. doi: 10.3390/biology15110863 (PMC13255736; doi:10.3390/biology15110863)
Supplement: Supplementary file 1 [file biology-15-00863-s001.zip › Table S2. Overview ofreads from raw data to cleaned sequences.xlsx]

## Sheet: Sheet1
Overview of reads from raw data to cleaned sequences.
3ADT&length filter: reads removed due to 3ADT not found and length with <18 nt and >25 nt were removed(for plants); length with<18 and >26 were remove(for animals).
Junk reads:Junk: >=2N, >=7A, >=8C, >=6G, >=7T, >=10Dimer, >=6Trimer, or >=5Tetramer.
Clean reads: equal to raw reads - 3ADT&length filter - Junk reads.
Rfam:Collection of many common non-coding RNA families except micro RNA; http://rfam.janelia.org.
Repeats:Prototypic sequences representing repetitive DNA from different eukaryotic species; http://www.girinst.org/repbase.
Notes:valid reads may not be equal to raw reads - 3ADT&length filter - Junk reads - mRNA - Rfam - Repeats, because there are overlapped sequences between mRNA,Rfam and Repeats, details please refer to _comp_others.txt in fold 2_MappedData.
mRNA_Database:www
		NP1				NP2				NP3				NP4				NP5				NP6				NP7				YP1				YP2				YP3				YP4				YP5
lib	type	Total	% of Total	uniq	% of uniq	Total	% of Total	uniq	% of uniq	Total	% of Total	uniq	% of uniq	Total	% of Total	uniq	% of uniq	Total	% of Total	uniq	% of uniq	Total	% of Total	uniq	% of uniq	Total	% of Total	uniq	% of uniq	Total	% of Total	uniq	% of uniq	Total	% of Total	uniq	% of uniq	Total	% of Total	uniq	% of uniq	Total	% of Total	uniq	% of uniq	Total	% of Total	uniq	% of uniq
Raw reads	NA	21973266	100	739926	100	21675982	100	807242	100	21180237	100	806227	100	26040079	100	1073521	100	19593225	100	2030473	100	20533169	100	789565	100	22431200	100	968593	100	21566758	100	782607	100	22250292	100	860647	100	22532610	100	930720	100	23395552	100	786638	100	22413250	100	703266	100
3ADT&length filter	Sequence type	15581471	70.91	595645	80.5	17622389	81.3	659115	81.65	15362798	72.53	635573	78.83	17141633	65.83	772834	71.99	8809631	44.96	1207762	59.48	12080375	58.83	573122	72.59	15810666	70.49	770180	79.52	15717028	72.88	586978	75	14989389	67.37	651945	75.75	16537391	73.39	712291	76.53	19229756	82.19	650469	82.69	18410130	82.14	575483	81.83
Junk reads	Sequence type	32457	0.15	3731	0.5	22699	0.1	3037	0.38	27857	0.13	3394	0.42	49549	0.19	4909	0.46	48570	0.25	7742	0.38	48172	0.23	4693	0.59	52438	0.23	4633	0.48	22463	0.1	3431	0.44	25593	0.12	3472	0.4	32028	0.14	4213	0.45	25205	0.11	2431	0.31	22032	0.1	2289	0.33
Clean reads	Sequence type	6359338	28.94	591914	80	4030894	18.6	656078	81.27	5789582	27.33	632179	78.41	8848897	33.98	767925	71.53	10735024	54.79	1200020	59.1	8404622	40.93	568429	71.99	6568096	29.28	765547	79.04	5827267	27.02	583547	74.56	7235310	32.52	648473	75.35	5963191	26.46	708078	76.08	4140591	17.7	648038	82.38	3981088	17.76	573194	81.5
Rfam	RNA class	228363	1.04	3499	0.47	181473	0.84	6852	0.85	160870	0.76	4585	0.57	557168	2.14	13947	1.3	1829794	9.34	43672	2.15	285994	1.39	7919	1	311267	1.39	6365	0.66	330080	1.53	8228	1.05	328783	1.48	8689	1.01	260893	1.16	7768	0.83	237903	1.02	7337	0.93	188088	0.84	5524	0.79
mRNA	RNA class	225750	1.03	3816	0.52	211233	0.97	5960	0.74	239819	1.13	4515	0.56	500112	1.92	11536	1.07	241607	1.23	6325	0.31	361747	1.76	7634	0.97	362279	1.62	8041	0.83	247212	1.15	6319	0.81	274793	1.24	5932	0.69	283277	1.26	6741	0.72	224526	0.96	5940	0.76	212399	0.95	5005	0.71
Repeats	RNA class	60780	0.28	1804	0.24	60770	0.28	1936	0.24	70262	0.33	2007	0.25	141582	0.54	3754	0.35	58134	0.3	1931	0.1	102907	0.5	3275	0.41	87923	0.39	3114	0.32	68763	0.32	2413	0.31	65135	0.29	2224	0.26	68259	0.3	2394	0.26	52605	0.22	1893	0.24	60634	0.27	1957	0.28
valid reads	Sequence type	5939223	27.03	133965	18.11	3666376	16.91	133116	16.49	5414629	25.56	158890	19.71	7870325	30.22	271852	25.32	8708160	44.44	766234	37.74	7806618	38.02	197347	24.99	5942082	26.49	180596	18.65	5286172	24.51	178578	22.82	6662759	29.94	191503	22.25	5462809	24.24	200742	21.57	3709311	15.85	121360	15.43	3605063	16.08	115723	16.46
[truncated: 8 more columns]
