# Supplementary material for: MiRNA Profiling in Plasma Exosomes of Pregnant Cows on Day 16
Source: Biology (Basel). 2026 May 30;15(11):863. doi: 10.3390/biology15110863 (PMC13255736; doi:10.3390/biology15110863)
Supplement: Supplementary file 1 [file biology-15-00863-s001.zip › Table S3. Targetscan predicted target genes result.xlsx]

## Sheet: Sheet1
Target ID	Mirbase ID	UTR start	UTR end	context score percentile	UTR region	UTR-miRNA pairing	mature miRNA sequence
ENSBTAT00000083685	bta-miR-23b-3p_R+1	42	48	98	GGAAUGUAAUACAAA--AAUGUGAA	||||| |||||||	UCACCAUUAGGGACCGUUACACUA
ENSBTAT00000083685	bta-miR-23b-3p_R+1	66	72	72	CUACUAAUGUUUAGCAAUGUGAU	|||||||	UCACCAUUAGGGACCGUUACACUA
ENSBTAT00000087202	bta-miR-23b-3p_R+1	42	48	98	GGAAUGUAAUACAAA--AAUGUGAA	||||| |||||||	UCACCAUUAGGGACCGUUACACUA
ENSBTAT00000087202	bta-miR-23b-3p_R+1	66	72	72	CUACUAAUGUUUAGCAAUGUGAU	|||||||	UCACCAUUAGGGACCGUUACACUA
ENSBTAT00000071138	bta-miR-23b-3p_R+1	42	48	98	GGAAUGUAAUACAAA--AAUGUGAA	||||| |||||||	UCACCAUUAGGGACCGUUACACUA
ENSBTAT00000071138	bta-miR-23b-3p_R+1	66	72	72	CUACUAAUGUUUAGCAAUGUGAU	|||||||	UCACCAUUAGGGACCGUUACACUA
ENSBTAT00000086484	bta-miR-23b-3p_R+1	42	48	98	GGAAUGUAAUACAAA--AAUGUGAA	||||| |||||||	UCACCAUUAGGGACCGUUACACUA
ENSBTAT00000086484	bta-miR-23b-3p_R+1	66	72	72	CUACUAAUGUUUAGCAAUGUGAU	|||||||	UCACCAUUAGGGACCGUUACACUA
ENSBTAT00000000209	bta-miR-1271	871	877	84	GUUAGAAAUUCCUAUGUGCCAAU	|||||||	ACUCAUGAAUGAUCCACGGUUC
ENSBTAT00000000209	bta-miR-23b-3p_R+1	42	48	98	GGAAUGUAAUACAAA--AAUGUGAA	||||| |||||||	UCACCAUUAGGGACCGUUACACUA
ENSBTAT00000000209	bta-miR-23b-3p_R+1	66	72	72	CUACUAAUGUUUAGCAAUGUGAU	|||||||	UCACCAUUAGGGACCGUUACACUA
ENSBTAT00000000209	bta-miR-380-3p	1050	1056	73	CUGUAUGAGGCUGAAAUUACAUG	|||||||	UCUGCACCUGGUGUAAUGUAU
ENSBTAT00000000209	bta-miR-380-3p	801	807	40	CAGGUGAUAACUUAUUUACAUAC	||||||	UCUGCACCUGGUGUAAUGUAU
ENSBTAT00000000209	bta-miR-411a	51	57	59	UACAAAAAUGUGAAACUACUAAU	||||||	GCAUGCGAUAUGCCAGAUGAUA
ENSBTAT00000000639	bta-miR-21-3p_L+1R-2	151	157	60	CAUUGAUGUUCUUUGUGCUGUUU	|||||||	UGUCGGGUAGCUGACGACAAC
ENSBTAT00000000639	bta-miR-21-3p_L+1R-2	945	951	66	CUACACCUUCUCCUUUGCUGUUG	|||||||	UGUCGGGUAGCUGACGACAAC
ENSBTAT00000000639	bta-miR-494_R+1	262	268	75	AGUAUUGUCUAUAAGAUGUUUCU	|||||||	UCUCCAAAGGGCACAUACAAAGU
ENSBTAT00000000639	bta-miR-495	155	161	65	GAUGUUCUUUGUGCUGUUUGUUU	|||||||	UUCUUCACGUGGUACAAACAAA
ENSBTAT00000083192	bta-miR-21-3p_L+1R-2	151	157	60	CAUUGAUGUUCUUUGUGCUGUUU	|||||||	UGUCGGGUAGCUGACGACAAC
ENSBTAT00000083192	bta-miR-494_R+1	262	268	75	AGUAUUGUCUAUAAGAUGUUUCU	|||||||	UCUCCAAAGGGCACAUACAAAGU
ENSBTAT00000083192	bta-miR-495	155	161	65	GAUGUUCUUUGUGCUGUUUGUUU	|||||||	UUCUUCACGUGGUACAAACAAA
ENSBTAT00000083269	bta-miR-21-3p_L+1R-2	151	157	60	CAUUGAUGUUCUUUGUGCUGUUU	|||||||	UGUCGGGUAGCUGACGACAAC
ENSBTAT00000083269	bta-miR-494_R+1	262	268	75	AGUAUUGUCUAUAAGAUGUUUCU	|||||||	UCUCCAAAGGGCACAUACAAAGU
ENSBTAT00000083269	bta-miR-495	155	161	65	GAUGUUCUUUGUGCUGUUUGUUU	|||||||	UUCUUCACGUGGUACAAACAAA
ENSBTAT00000071219	bta-miR-21-3p_L+1R-2	151	157	60	CAUUGAUGUUCUUUGUGCUGUUU	|||||||	UGUCGGGUAGCUGACGACAAC
ENSBTAT00000071219	bta-miR-494_R+1	262	268	75	AGUAUUGUCUAUAAGAUGUUUCU	|||||||	UCUCCAAAGGGCACAUACAAAGU
ENSBTAT00000071219	bta-miR-495	155	161	65	GAUGUUCUUUGUGCUGUUUGUUU	|||||||	UUCUUCACGUGGUACAAACAAA
ENSBTAT00000024883	bta-miR-199b	639	645	91	UUUUUUUUUUUUGCCACACUGGA	|||||||	CUUGUCUAUCAGAUUUGUGACCC
ENSBTAT00000024883	bta-miR-2285ce_L-1R-1	271	277	68	AAUUGUGAACAUGCACAGGUUUC	|||||||	GUUUUUCAAGUAAGUCCAAAA
ENSBTAT00000024883	bta-miR-2285dd_L-1R-2	271	277	68	AAUUGUGAACAUGCACAGGUUUC	|||||||	UUUUCAAGUAAGUCCAAAA
ENSBTAT00000024883	bta-miR-494_R+1	652	658	61	CCACACUGGAGCACAAUGUUUCU	|||||||	UCUCCAAAGGGCACAUACAAAGU
ENSBTAT00000024883	bta-miR-494_R+1	72	78	58	AAAAAAAAAUCAUAGUGUUUCAG	||||||	UCUCCAAAGGGCACAUACAAAGU
ENSBTAT00000024883	bta-miR-494_R+1	929	935	84	GUUGAUGGUUAGCAUAUGUUUCU	|||||||	UCUCCAAAGGGCACAUACAAAGU
ENSBTAT00000024883	chi-miR-30a-3p_R+1	53	59	91	UCUGUAUGUACCAGGACUGAAAA	|||||||	CGACGUUUGUAGGCUGACUUUC
ENSBTAT00000024883	chi-miR-30a-3p_R+1	935	941	73	GGUUAGCAUAUGUUUCUGAAAAU	||||||	CGACGUUUGUAGGCUGACUUUC
ENSBTAT00000024883	chi-miR-379-3p	325	331	53	UGUGUGUGCCUUUUGGUUACAUG	|||||||	CAAUCACCUGGUACAAUGUAU
ENSBTAT00000024883	chi-miR-411a-3p	325	331	54	UGUGUGUGCCUUUUGGUUACAUG	|||||||	CAAUCACCUGGCACAAUGUAU
ENSBTAT00000008444	bta-miR-10a_R-1	128	134	89	CUUUCAUGCUUUCAUACAGGGUG	|||||||	UGUUUAAGCCUAGAUGUCCCAU
ENSBTAT00000008444	bta-miR-10b_R-1	128	134	89	CUUUCAUGCUUUCAUACAGGGUG	|||||||	UGUUUAAGCCAAGAUGUCCCAU
ENSBTAT00000008444	bta-miR-128	188	194	68	CCUGGAAAACUGCACCACUGUGC	|||||||	UUUCUCUGGCCAAGUGACACU
ENSBTAT00000008444	bta-miR-2284h-5p_L-3	247	253	56	GAAGUAGAGUUCAAAAACUUUAA	||||||	UUUGGGCUUGCUUGAAAA
ENSBTAT00000008444	bta-miR-2284h-5p_L-3	28	34	85	AGGGACAACAAGACUGAACUUUC	|||||||	UUUGGGCUUGCUUGAAAA
ENSBTAT00000025754	bta-miR-2284h-5p_L-3	1153	1159	55	UAUUCUCUUCACUUAGAACUUUG	|||||||	UUUGGGCUUGCUUGAAAA
ENSBTAT00000025754	bta-miR-2284h-5p_L-3	632	638	38	CAGCUUCUUUACUGAGAACUUUU	|||||||	UUUGGGCUUGCUUGAAAA
ENSBTAT00000025754	bta-miR-2285ce_L-1R-1	134	140	72	AGCUCAUAAGAGCCACAGGUUUU	|||||||	GUUUUUCAAGUAAGUCCAAAA
ENSBTAT00000025754	bta-miR-2285ce_L-1R-1	1583	1589	35	CAUCCCUACUCUUUACAGGUUUG	|||||||	GUUUUUCAAGUAAGUCCAAAA
ENSBTAT00000025754	bta-miR-2285dd_L-1R-2	134	140	72	AGCUCAUAAGAGCCACAGGUUUU	|||||||	UUUUCAAGUAAGUCCAAAA
ENSBTAT00000025754	bta-miR-2285dd_L-1R-2	1583	1589	35	CAUCCCUACUCUUUACAGGUUUG	|||||||	UUUUCAAGUAAGUCCAAAA
ENSBTAT00000025754	bta-miR-23b-3p_R+1	25	31	67	UUUAUUUUAACCUUCAAUGUGAC	|||||||	UCACCAUUAGGGACCGUUACACUA
ENSBTAT00000025754	bta-miR-495	1300	1306	46	UUGUGGGGUUUUUUUGUUUGUUU	|||||||	UUCUUCACGUGGUACAAACAAA
ENSBTAT00000025754	bta-miR-495	1304	1310	46	GGGGUUUUUUUGUUUGUUUGUUU	|||||||	UUCUUCACGUGGUACAAACAAA
ENSBTAT00000025754	bta-miR-495	1308	1314	59	UUUUUUUGUUUGUUUGUUUGUUU	|||||||	UUCUUCACGUGGUACAAACAAA
ENSBTAT00000003384	bta-miR-23b-3p_R+1	159	165	70	UGAAAAGACCAGAAAAAUGUGAU	|||||||	UCACCAUUAGGGACCGUUACACUA
ENSBTAT00000003384	bta-miR-23b-3p_R+1	349	355	47	UGACUGUGUGGUUGAAAUGUGAU	|||||||	UCACCAUUAGGGACCGUUACACUA
ENSBTAT00000003384	chi-miR-30a-3p_R+1	12	18	NA	NNNNNUGAGUGGAUUGCUGAAAAG	||||||	CGACGUUUGUAGGCUGACUUUC
ENSBTAT00000003384	chi-miR-30a-3p_R+1	545	551	96	AUUUAAGUGUGCAUUACUGAAAA	|||||||	CGACGUUUGUAGGCUGACUUUC
ENSBTAT00000003384	chi-miR-379-3p	377	383	78	GUUCCUAAUCAUGUUGUUACAUU	|||||||	CAAUCACCUGGUACAAUGUAU
ENSBTAT00000003384	chi-miR-411a-3p	377	383	78	GUUCCUAAUCAUGUUGUUACAUU	|||||||	CAAUCACCUGGCACAAUGUAU
ENSBTAT00000026053	bta-let-7a-5p	458	464	77	UGAUUUCUGUUUUCUCUACCUCU	|||||||	UUGAUAUGUUGGAUGAUGGAGU
ENSBTAT00000026053	bta-let-7b	458	464	78	UGAUUUCUGUUUUCUCUACCUCU	|||||||	UUGGUGUGUUGGAUGAUGGAGU
ENSBTAT00000026053	bta-let-7e_R+1	458	464	77	UGAUUUCUGUUUUCUCUACCUCU	|||||||	UUGAUAUGUUGGAGGAUGGAGU
ENSBTAT00000080268	bta-let-7a-5p	458	464	77	UGAUUUCUGUUUUCUCUACCUCU	|||||||	UUGAUAUGUUGGAUGAUGGAGU
ENSBTAT00000080268	bta-let-7b	458	464	78	UGAUUUCUGUUUUCUCUACCUCU	|||||||	UUGGUGUGUUGGAUGAUGGAGU
ENSBTAT00000080268	bta-let-7e_R+1	458	464	77	UGAUUUCUGUUUUCUCUACCUCU	|||||||	UUGAUAUGUUGGAGGAUGGAGU
ENSBTAT00000076465	bta-miR-129_R-1	212	218	67	GUACCUGGGUUACGUGCAAAAAU	|||||||	CGUUCGGGUCUGGCGUUUUUC
ENSBTAT00000076465	bta-miR-139	542	548	82	UAUGAACUAUUUUUUACUGUAGG	|||||||	UGACCUCUGUGCACGUGACAUCU
ENSBTAT00000076465	bta-miR-380-3p	69	75	68	CUGUUCUUCAGUGUCAUUACAUU	|||||||	UCUGCACCUGGUGUAAUGUAU
ENSBTAT00000076465	bta-mir-2284aa-3-p3	670	676	59	AUACUGCAGUCUUCUGGAUUUUC	|||||||	UUUUUCAAGCAAGCCUAAAAA
ENSBTAT00000065949	bta-miR-129_R-1	109	115	73	CUAAGCAGUGAUCUUGCAAAAAC	|||||||	CGUUCGGGUCUGGCGUUUUUC
ENSBTAT00000065949	bta-miR-21-3p_L+1R-2	719	725	98	GUUCUUCCAGAUAGUUGCUGUUA	||| |||||||	UGUCGGGUAGCUG-ACGACAAC
ENSBTAT00000065949	bta-miR-30a-5p	60	66	60	UCAUCAGCAGCUGCAUGUUUACU	|||||||	UCGAAGGUCAGCUCCUACAAAUGU
ENSBTAT00000065879	bta-miR-432_1ss23GT	285	291	98	CCAAAUGGAAUUUCACUCCAAGA	|||| |||||||	UGUGGGUUACUGGAU---GAGGUUCU
ENSBTAT00000065879	bta-miR-494_R+1	97	103	91	AUAUUCAUUCUUACGAUGUUUCA	|||||||	UCUCCAAAGGGCACAUACAAAGU
ENSBTAT00000065879	bta-miR-6524_R+1	76	82	84	UACAUGUACUGGUUG--CAGAGUAU	|||| |||||||	UGUCAAUCCAAUGAGUCUCAUU
ENSBTAT00000074457	bta-miR-125a_R-1	590	596	85	GGAUCCUCAGCUUGGCUCAGGGA	|||||||	UGUCCAAUUUCCCAGAGUCCCU
ENSBTAT00000074457	bta-miR-129_R-1	319	325	80	AGAUAAUAACAGGAAGCAAAAAG	|||||||	CGUUCGGGUCUGGCGUUUUUC
ENSBTAT00000074457	bta-miR-129_R-1	551	557	35	UGGAGAUUUAAAAGCCAAAAAAA	||||||	CGUUCGGGUCUGGCGUUUUUC
ENSBTAT00000074457	bta-miR-34c_R+1	1927	1933	66	AUCUGUGCUACUUCACACUGCCC	|||| |||||||	CGUUAGUCGAUUGAU-GUGACGGA
ENSBTAT00000074457	bta-miR-34c_R+1	2923	2929	54	AGAGAUGUGACCAGUCACUGCCC	|||||||	CGUUAGUCGAUUGAUGUGACGGA
ENSBTAT00000074457	bta-miR-411a	2574	2580	85	AGUGGGGCAAGUUGAUCUACUAA	|||||||	GCAUGCGAUAUGCCAGAUGAUA
ENSBTAT00000086125	bta-miR-125a_R-1	590	596	85	GGAUCCUCAGCUUGGCUCAGGGA	|||||||	UGUCCAAUUUCCCAGAGUCCCU
ENSBTAT00000086125	bta-miR-129_R-1	319	325	80	AGAUAAUAACAGGAAGCAAAAAG	|||||||	CGUUCGGGUCUGGCGUUUUUC
ENSBTAT00000086125	bta-miR-129_R-1	551	557	35	UGGAGAUUUAAAAGCCAAAAAAA	||||||	CGUUCGGGUCUGGCGUUUUUC
ENSBTAT00000086125	bta-miR-34c_R+1	1927	1933	66	AUCUGUGCUACUUCACACUGCCC	|||| |||||||	CGUUAGUCGAUUGAU-GUGACGGA
ENSBTAT00000086125	bta-miR-34c_R+1	2923	2929	54	AGAGAUGUGACCAGUCACUGCCC	|||||||	CGUUAGUCGAUUGAUGUGACGGA
ENSBTAT00000086125	bta-miR-411a	2574	2580	85	AGUGGGGCAAGUUGAUCUACUAA	|||||||	GCAUGCGAUAUGCCAGAUGAUA
ENSBTAT00000005629	bta-miR-21-3p_L+1R-2	366	372	55	UGUUCCAAUUCCGAAUGCUGUUU	|||||||	UGUCGGGUAGCUGACGACAAC
ENSBTAT00000005629	bta-miR-21-3p_L+1R-2	4	10	NA	NNNNNNNNNNNNNCUCUGCUGUUU	|||||||	UGUCGGGUAGCUGACGACAAC
ENSBTAT00000022833	bta-miR-129_R-1	243	249	70	GCACAUUUAAAAGAGGCAAAAAG	|||||||	CGUUCGGGUCUGGCGUUUUUC
ENSBTAT00000022833	bta-miR-129_R-1	3104	3110	81	GUAGAGUUUCUUAUGGCAAAAAU	|||||||	CGUUCGGGUCUGGCGUUUUUC
ENSBTAT00000022833	bta-miR-129_R-1	709	715	75	GUGUGGUUUCUAUGGGCAAAAAA	|||||||	CGUUCGGGUCUGGCGUUUUUC
ENSBTAT00000022833	bta-miR-136_R-1	814	820	81	CAGAGAAUGGAAGUGAAUGGAGA	|||||||	GGUAGUAGUUUUGUUUACCUCA
ENSBTAT00000022833	bta-miR-21-3p_L+1R-2	1905	1911	66	AAUUUGUUUCAUUUA-UGCUGUUU	||| |||||||	UGUCGGGUAGCUGACGACAAC
ENSBTAT00000022833	bta-miR-6524_R+1	448	454	47	UUGUAUAUGGCAUAAAGAGUAAA	||||||	UGUCAAUCCAAUGAGUCUCAUU
ENSBTAT00000022833	bta-miR-6524_R+1	487	493	94	UGUCCUGGAAAUUUUCAGAGUAA	|||||||	UGUCAAUCCAAUGAGUCUCAUU
ENSBTAT00000022833	chi-miR-148b-5p	1512	1518	22	CUAUUUCUUGACUUUGAACUUAA	||||||	CGGACUCACAUAUUGUCUUGAAG
ENSBTAT00000022833	chi-miR-148b-5p	182	188	20	UUUGAAUAGAGGUUGAGAACUUC	|||||||	CGGACUCACAUAUUGUCUUGAAG
ENSBTAT00000022833	chi-miR-148b-5p	458	464	68	CAUAAAGAGUAAAUGAGAACUUC	||| |||||||	CGGACUCACAUAUUGUCUUGAAG
ENSBTAT00000022833	chi-miR-382-3p_R+1	1689	1695	14	GCUUACCGAGGGUUAGAAUGAUG	|||||||	UUUCACAACAGGCACUUACUAA
ENSBTAT00000022833	chi-miR-382-3p_R+1	1941	1947	70	UAAUUCAACAAGUGUGAAUGAUA	|||||||	UUUCACAACAGGCACUUACUAA
ENSBTAT00000011740	bta-miR-125a_R-1	1169	1175	61	AGAAGAGUAUAGUGUCUCAGGGU	|||||||	UGUCCAAUUUCCCAGAGUCCCU
ENSBTAT00000011740	bta-miR-125a_R-1	864	870	85	AUGUUCUUUUAAGAC--CUCAGGGA	|||| |||||||	UGUCCAAUUUCCCAGAGUCCCU
ENSBTAT00000011740	bta-miR-148a	3079	3085	79	UUGUACACCAUCUGU--UGCACUGC	||||| |||||||	UGUUUCAAGACAUCACGUGACU
ENSBTAT00000011740	chi-miR-382-3p_R+1	2684	2690	95	UUUUAAAAAAUCAAUGAAUGAUA	|||||||	UUUCACAACAGGCACUUACUAA
ENSBTAT00000049397	bta-miR-10a_R-1	510	516	88	UGCCAAUAGAUGUGAACAGGGUC	|||||||	UGUUUAAGCCUAGAUGUCCCAU
ENSBTAT00000049397	bta-miR-10b_R-1	510	516	85	UGCCAAUAGAUGUGAACAGGGUC	|||||||	UGUUUAAGCCAAGAUGUCCCAU
ENSBTAT00000049397	bta-miR-1271	767	773	56	GAUAAUUGCUAGGCAGUGCCAAU	|||||||	ACUCAUGAAUGAUCCACGGUUC
ENSBTAT00000049397	bta-miR-21-3p_L+1R-2	1443	1449	95	GUGGCACUGGCUUAAUGCUGUUA	|||||||	UGUCGGGUAGCUGACGACAAC
ENSBTAT00000049397	bta-miR-21-3p_L+1R-2	1578	1584	97	AUGGGCCAGUUUAUAUGCUGUUA	||| |||||||	UGUCGGGUAGCUG--ACGACAAC
ENSBTAT00000049397	bta-miR-2284aa	1246	1252	66	UUGCCAGCUUAAGGCACUUUUUA	|||||||	UUUUGGGUUUGUUUGAAAAAA
ENSBTAT00000049397	bta-miR-494_R+1	1451	1457	74	GGCUUAAUGCUGUUAAUGUUUCU	|||||||	UCUCCAAAGGGCACAUACAAAGU
ENSBTAT00000049397	bta-mir-2284aa-3-p3	1554	1560	91	UAAUUGAUUAUUUUCGGAUUUUA	|||||||	UUUUUCAAGCAAGCCUAAAAA
ENSBTAT00000024713	bta-miR-21-3p_L+1R-2	1677	1683	63	UUCAGCUCUUGUGUUUGCUGUUG	|||||||	UGUCGGGUAGCUGACGACAAC
ENSBTAT00000024713	bta-miR-2284aa	2284	2290	99	UUUUUCUCCAAUAAAACUUUUUA	|||| |||||||	UUUUGGGUUUGUUUGAAAAAA
ENSBTAT00000024713	bta-miR-2284aa	840	846	85	AACCCACAUUUUGUAACUUUUUA	|||||| |||||||	UUUUGGGUUUGUU----UGAAAAAA
ENSBTAT00000024713	bta-miR-23b-3p_R+1	1416	1422	56	UUUUUUCAAAUUGAUAAUGUGAG	|||||||	UCACCAUUAGGGACCGUUACACUA
ENSBTAT00000024713	bta-miR-487a_R+1	211	217	85	CUUGCAUGUUAUUUAGUAUGAUG	|||| |||||||	UUGACCUACAGGGA--CAUACUAA
ENSBTAT00000024713	bta-miR-495	1489	1495	74	UUAUUUUGCUUCCUUGUUUGUUU	||| |||||||	UUCUUCACGUGGUA-CAAACAAA
ENSBTAT00000024713	bta-miR-495	2051	2057	14	UCGUGGUGUGUCACCUUUGUUAU	||||||	UUCUUCACGUGGUACAAACAAA
ENSBTAT00000024713	bta-mir-2285cd-p5_1ss21GC	2283	2289	91	AUUUUUCUCCAAUAAAACUUUUU	|||| |||||||	CUUUUGGGUUUGCUUGAAAAA
ENSBTAT00000024713	bta-mir-2285cd-p5_1ss21GC	839	845	78	AAACCCACAUUUUGUAACUUUUU	||||||| |||||||	CUUUUGGGUUUGC----UUGAAAAA
ENSBTAT00000024713	bta-mir-2285e-2-p5_1ss21TC	2283	2289	91	AUUUUUCUCCAAUAAAACUUUUU	|||| |||||||	CUUUUGGGUUUGCUUGAAAAA
ENSBTAT00000024713	bta-mir-2285e-2-p5_1ss21TC	839	845	78	AAACCCACAUUUUGUAACUUUUU	||||||| |||||||	CUUUUGGGUUUGC----UUGAAAAA
ENSBTAT00000024713	chi-miR-30a-3p_R+1	1123	1129	25	UAGGAGUCAGACAUG--ACUGAAAC	|||| |||||||	CGACGUUUGUAGGCUGACUUUC
ENSBTAT00000024713	chi-miR-30a-3p_R+1	2119	2125	62	UUGAUGCUAUUUCAGCUGAAAAA	||||||	CGACGUUUGUAGGCUGACUUUC
ENSBTAT00000024713	chi-miR-30a-3p_R+1	539	545	33	GUAAUGUUCUGUUACACUGAAAG	|||||||	CGACGUUUGUAGGCUGACUUUC
ENSBTAT00000072958	bta-miR-21-3p_L+1R-2	1677	1683	63	UUCAGCUCUUGUGUUUGCUGUUG	|||||||	UGUCGGGUAGCUGACGACAAC
ENSBTAT00000072958	bta-miR-2284aa	2284	2290	99	UUUUUCUCCAAUAAAACUUUUUA	|||| |||||||	UUUUGGGUUUGUUUGAAAAAA
ENSBTAT00000072958	bta-miR-2284aa	840	846	85	AACCCACAUUUUGUAACUUUUUA	|||||| |||||||	UUUUGGGUUUGUU----UGAAAAAA
ENSBTAT00000072958	bta-miR-23b-3p_R+1	1416	1422	56	UUUUUUCAAAUUGAUAAUGUGAG	|||||||	UCACCAUUAGGGACCGUUACACUA
ENSBTAT00000072958	bta-miR-487a_R+1	211	217	85	CUUGCAUGUUAUUUAGUAUGAUG	|||| |||||||	UUGACCUACAGGGA--CAUACUAA
ENSBTAT00000072958	bta-miR-495	1489	1495	74	UUAUUUUGCUUCCUUGUUUGUUU	||| |||||||	UUCUUCACGUGGUA-CAAACAAA
ENSBTAT00000072958	bta-miR-495	2051	2057	14	UCGUGGUGUGUCACCUUUGUUAU	||||||	UUCUUCACGUGGUACAAACAAA
ENSBTAT00000072958	bta-mir-2285cd-p5_1ss21GC	2283	2289	91	AUUUUUCUCCAAUAAAACUUUUU	|||| |||||||	CUUUUGGGUUUGCUUGAAAAA
ENSBTAT00000072958	bta-mir-2285cd-p5_1ss21GC	839	845	78	AAACCCACAUUUUGUAACUUUUU	||||||| |||||||	CUUUUGGGUUUGC----UUGAAAAA
ENSBTAT00000072958	bta-mir-2285e-2-p5_1ss21TC	2283	2289	91	AUUUUUCUCCAAUAAAACUUUUU	|||| |||||||	CUUUUGGGUUUGCUUGAAAAA
ENSBTAT00000072958	bta-mir-2285e-2-p5_1ss21TC	839	845	78	AAACCCACAUUUUGUAACUUUUU	||||||| |||||||	CUUUUGGGUUUGC----UUGAAAAA
ENSBTAT00000072958	chi-miR-30a-3p_R+1	1123	1129	25	UAGGAGUCAGACAUG--ACUGAAAC	|||| |||||||	CGACGUUUGUAGGCUGACUUUC
ENSBTAT00000072958	chi-miR-30a-3p_R+1	2119	2125	62	UUGAUGCUAUUUCAGCUGAAAAA	||||||	CGACGUUUGUAGGCUGACUUUC
ENSBTAT00000072958	chi-miR-30a-3p_R+1	539	545	33	GUAAUGUUCUGUUACACUGAAAG	|||||||	CGACGUUUGUAGGCUGACUUUC
ENSBTAT00000028542	PC-3p-58148_37	159	165	90	ACAUUGAAGUUUAGUAGUACAUU	|||||||	AAAAGUCCCGAUCAUGUAA
ENSBTAT00000028542	bta-miR-126-5p	239	245	56	AAGAAAUGUCCUAAGAAUAAUAA	||||||	GCGCAUGGUUUUCAUUAUUAC
ENSBTAT00000028542	bta-miR-126-5p	241	247	79	GAAAUGUCCUAAGAAUAAUAAUU	|||||||	GCGCAUGGUUUUCAUUAUUAC
ENSBTAT00000028542	bta-miR-126-5p	594	600	71	AUUACUUACAAAGGUUAAUAAUU	|||| |||||||	GCGCAUGGUUUUC-AUUAUUAC
ENSBTAT00000028542	bta-miR-1271	477	483	81	UCUAAGCCCUCAUAAGUGCCAAU	|||||||	ACUCAUGAAUGAUCCACGGUUC
ENSBTAT00000028542	bta-miR-494_R+1	93	99	79	AUCCAACACAGCAGUAUGUUUCU	|||||||||	UCUCCAAAGGGCACAUACAAAGU
ENSBTAT00000028542	bta-mir-2284aa-3-p3	179	185	81	AUUUUUAAAUAGGGUGGAUUUUU	|||||||	UUUUUCAAGCAAGCCUAAAAA
ENSBTAT00000028542	bta-mir-2285aj-p5_1ss4GA	357	363	60	AAAAUUUAACAUGUCUUUUUAGC	||| |||||||	UUUGGGUUUGCUUG-AAAAAUCG
ENSBTAT00000053470	bta-miR-30a-5p	437	443	53	CUUUAGAUCUGCACUUGUUUACU	|||||||	UCGAAGGUCAGCUCCUACAAAUGU
ENSBTAT00000053470	bta-miR-411a	572	578	90	CCAUUGAAAUGAUAAUCUACUAU	|||||||	GCAUGCGAUAUGCCAGAUGAUA
ENSBTAT00000053470	bta-mir-2285aj-p5_1ss4GA	41	47	95	AUCCAUUGUUCGCUAUUUUUAGA	|||||||	UUUGGGUUUGCUUGAAAAAUCG
ENSBTAT00000073604	bta-miR-30a-5p	436	442	53	CUUUAGAUCUGCACUUGUUUACU	|||||||	UCGAAGGUCAGCUCCUACAAAUGU
ENSBTAT00000073604	bta-miR-411a	571	577	90	CCAUUGAAAUGAUAAUCUACUAU	|||||||	GCAUGCGAUAUGCCAGAUGAUA
ENSBTAT00000073604	bta-mir-2285aj-p5_1ss4GA	41	47	95	AUCCAUUGUUCGCUAUUUUUAGA	|||||||	UUUGGGUUUGCUUGAAAAAUCG
ENSBTAT00000073460	bta-miR-1271	1782	1788	76	CGGGAAGCUAAUGCUGUGCCAAU	|||||||	ACUCAUGAAUGAUCCACGGUUC
ENSBTAT00000073460	bta-miR-128	1720	1726	67	UUUUGUUUUCACAAAACUGUGAU	||||||	UUUCUCUGGCCAAGUGACACU
ENSBTAT00000073460	bta-miR-128	972	978	78	CUUUCUCAGAAACAACACUGUGU	|||||||	UUUCUCUGGCCAAGUGACACU
ENSBTAT00000073460	bta-miR-199b	12	18	NA	NNNNNGGAUCCCUUCCCACUGGAG	||||||	CUUGUCUAUCAGAUUUGUGACCC
ENSBTAT00000073460	bta-miR-199b	1839	1845	59	CAAACUUCUCAUAGGCACUGGAU	||||||	CUUGUCUAUCAGAUUUGUGACCC
ENSBTAT00000073460	bta-miR-34c_R+1	2159	2165	98	UAAAUUACAGAGCCUCACUGCCA	|||||||	CGUUAGUCGAUUGAUGUGACGGA
ENSBTAT00000073460	bta-miR-495	1861	1867	81	UAAAGAGAAGUGGAU---GUUUGUUG	||||||| |||||||	UUCUUCACGUGGUACAAACAAA
ENSBTAT00000073460	bta-miR-495	1927	1933	95	GAGGCGGGUAAAUUGGUUUGUUA	|||||||	UUCUUCACGUGGUACAAACAAA
ENSBTAT00000012029	PC-3p-58148_37	1116	1122	65	CUUCUAACAGGUUACAGUACAUU	|||| |||||||	AAAAGUCCCGA-UCAUGUAA
ENSBTAT00000012029	bta-miR-2284aa	1873	1879	80	UGUCUUGAGACAGUAACUUUUUG	|||||||	UUUUGGGUUUGUUUGAAAAAA
ENSBTAT00000012029	bta-miR-30a-5p	392	398	78	CCUCUGCUGGAUUUCUGUUUACA	|||||||	UCGAAGGUCAGCUCCUACAAAUGU
ENSBTAT00000012029	bta-miR-380-3p	1323	1329	70	AAAAUAUUAACUUAUAUUACAUG	|||||||	UCUGCACCUGGUGUAAUGUAU
ENSBTAT00000012029	bta-miR-495	914	920	69	UUUUAUAAUUGCGCA--GUUUGUUU	||| |||||||	UUCUUCACGUGGUACAAACAAA
ENSBTAT00000012029	bta-mir-2285aj-p5_1ss4GA	459	465	54	UAUAGGAUAGAAUUGUUUUUAGC	|||||||	UUUGGGUUUGCUUGAAAAAUCG
ENSBTAT00000012029	bta-mir-2285cd-p5_1ss21GC	1872	1878	77	AUGUCUUGAGACAGUAACUUUUU	|||||||	CUUUUGGGUUUGCUUGAAAAA
ENSBTAT00000012029	bta-mir-2285cd-p5_1ss21GC	550	556	86	UAAACUUAUAAGCAGAACUUUUA	|||||||	CUUUUGGGUUUGCUUGAAAAA
ENSBTAT00000012029	bta-mir-2285cd-p5_1ss21GC	933	939	14	GUUUAGUUUUUUCUUACUUUUAA	||||||	CUUUUGGGUUUGCUUGAAAAA
ENSBTAT00000012029	bta-mir-2285e-2-p5_1ss21TC	1872	1878	77	AUGUCUUGAGACAGUAACUUUUU	|||||||	CUUUUGGGUUUGCUUGAAAAA
ENSBTAT00000012029	bta-mir-2285e-2-p5_1ss21TC	550	556	86	UAAACUUAUAAGCAGAACUUUUA	|||||||	CUUUUGGGUUUGCUUGAAAAA
ENSBTAT00000012029	bta-mir-2285e-2-p5_1ss21TC	933	939	14	GUUUAGUUUUUUCUUACUUUUAA	||||||	CUUUUGGGUUUGCUUGAAAAA
ENSBTAT00000012029	chi-miR-148b-5p	548	554	78	AGUAAACUUAUAAGCAGAACUUU	||||| |||||||	CGGACUCACAUAUUG-UCUUGAAG
ENSBTAT00000070802	PC-3p-58148_37	1116	1122	65	CUUCUAACAGGUUACAGUACAUU	|||| |||||||	AAAAGUCCCGA-UCAUGUAA
ENSBTAT00000070802	bta-miR-2284aa	1873	1879	80	UGUCUUGAGACAGUAACUUUUUG	|||||||	UUUUGGGUUUGUUUGAAAAAA
ENSBTAT00000070802	bta-miR-30a-5p	392	398	78	CCUCUGCUGGAUUUCUGUUUACA	|||||||	UCGAAGGUCAGCUCCUACAAAUGU
ENSBTAT00000070802	bta-miR-380-3p	1323	1329	70	AAAAUAUUAACUUAUAUUACAUG	|||||||	UCUGCACCUGGUGUAAUGUAU
ENSBTAT00000070802	bta-miR-495	914	920	69	UUUUAUAAUUGCGCA--GUUUGUUU	||| |||||||	UUCUUCACGUGGUACAAACAAA
ENSBTAT00000070802	bta-mir-2285aj-p5_1ss4GA	459	465	54	UAUAGGAUAGAAUUGUUUUUAGC	|||||||	UUUGGGUUUGCUUGAAAAAUCG
ENSBTAT00000070802	bta-mir-2285cd-p5_1ss21GC	1872	1878	77	AUGUCUUGAGACAGUAACUUUUU	|||||||	CUUUUGGGUUUGCUUGAAAAA
ENSBTAT00000070802	bta-mir-2285cd-p5_1ss21GC	550	556	86	UAAACUUAUAAGCAGAACUUUUA	|||||||	CUUUUGGGUUUGCUUGAAAAA
ENSBTAT00000070802	bta-mir-2285cd-p5_1ss21GC	933	939	14	GUUUAGUUUUUUCUUACUUUUAA	||||||	CUUUUGGGUUUGCUUGAAAAA
ENSBTAT00000070802	bta-mir-2285e-2-p5_1ss21TC	1872	1878	77	AUGUCUUGAGACAGUAACUUUUU	|||||||	CUUUUGGGUUUGCUUGAAAAA
ENSBTAT00000070802	bta-mir-2285e-2-p5_1ss21TC	550	556	86	UAAACUUAUAAGCAGAACUUUUA	|||||||	CUUUUGGGUUUGCUUGAAAAA
ENSBTAT00000070802	bta-mir-2285e-2-p5_1ss21TC	933	939	14	GUUUAGUUUUUUCUUACUUUUAA	||||||	CUUUUGGGUUUGCUUGAAAAA
ENSBTAT00000070802	chi-miR-148b-5p	548	554	78	AGUAAACUUAUAAGCAGAACUUU	||||| |||||||	CGGACUCACAUAUUG-UCUUGAAG
ENSBTAT00000084087	bta-miR-23b-3p_R+1	133	139	59	AUCCAACUGCCUUUCAAUGUGAC	|||||||	UCACCAUUAGGGACCGUUACACUA
ENSBTAT00000084087	bta-mir-2285aj-p5_1ss4GA	192	198	76	UUAAGAAAUGACAGAUUUUUAGU	||| |||||||	UUUGGGUUUGCUUG--AAAAAUCG
ENSBTAT00000084087	chi-miR-379-3p	345	351	79	CUGUUGCGACACAAGGUUACAUA	|||||||	CAAUCACCUGGUACAAUGUAU
ENSBTAT00000084087	chi-miR-411a-3p	345	351	79	CUGUUGCGACACAAGGUUACAUA	|||||||	CAAUCACCUGGCACAAUGUAU
ENSBTAT00000024296	bta-miR-10a_R-1	1909	1915	69	GGUCCUGGGAUGUACACAGGGUC	|||| |||||||	UGUUUAAGCCUAGA--UGUCCCAU
ENSBTAT00000024296	bta-miR-10b_R-1	1909	1915	55	GGUCCUGGGAUGUACACAGGGUC	|||||||	UGUUUAAGCCAAGAUGUCCCAU
ENSBTAT00000024296	bta-miR-339b	1730	1736	93	AGGUGGUCACACAAAGACAGGGA	|||||||	CUCGAGGACCUCCUGUCCCU
ENSBTAT00000024296	bta-miR-34c_R+1	1437	1443	72	AGAGAGCCAGGAAAGCACUGCCA	|||||||	CGUUAGUCGAUUGAUGUGACGGA
ENSBTAT00000024296	bta-miR-34c_R+1	1867	1873	57	UGCGCUCGGUUGCUUCACUGCCU	|||||||	CGUUAGUCGAUUGAUGUGACGGA
ENSBTAT00000085168	bta-miR-10a_R-1	1909	1915	69	GGUCCUGGGAUGUACACAGGGUC	|||| |||||||	UGUUUAAGCCUAGA--UGUCCCAU
ENSBTAT00000085168	bta-miR-10b_R-1	1909	1915	55	GGUCCUGGGAUGUACACAGGGUC	|||||||	UGUUUAAGCCAAGAUGUCCCAU
ENSBTAT00000085168	bta-miR-339b	1730	1736	93	AGGUGGUCACACAAAGACAGGGA	|||||||	CUCGAGGACCUCCUGUCCCU
ENSBTAT00000085168	bta-miR-34c_R+1	1437	1443	72	AGAGAGCCAGGAAAGCACUGCCA	|||||||	CGUUAGUCGAUUGAUGUGACGGA
ENSBTAT00000085168	bta-miR-34c_R+1	1867	1873	57	UGCGCUCGGUUGCUUCACUGCCU	|||||||	CGUUAGUCGAUUGAUGUGACGGA
ENSBTAT00000013664	bta-miR-199b	2377	2383	2	UAAUGUUGGCACGUGCACUGGAC	||||||	CUUGUCUAUCAGAUUUGUGACCC
ENSBTAT00000013664	bta-miR-199b	424	430	63	GAUACAGCCUGACCUACACUGGU	|||||||	CUUGUCUAUCAGAUUUGUGACCC
ENSBTAT00000013664	bta-miR-331-3p	1458	1464	47	GCUUUGUGGACAGGACCAGGGGA	||| |||||||	AAGAUCCUAUCCGGGUCCCCG
ENSBTAT00000013664	bta-miR-331-3p	1532	1538	4	CCAAGGGAGCACAGUCAGGGGAG	||| ||||||	AAGAUCCUAUCCGG-GUCCCCG
ENSBTAT00000013664	bta-miR-331-3p	724	730	71	GCCAUAGGAAUCUGGCCAGGGGU	||||| |||||||	AAGAUCCUAUCCG-GGUCCCCG
ENSBTAT00000013664	bta-miR-6524_R+1	2357	2363	60	GCACAUCUUCCCAGACAGAGUAA	|||||||	UGUCAAUCCAAUGAGUCUCAUU
ENSBTAT00000077798	bta-miR-199b	2377	2383	2	UAAUGUUGGCACGUGCACUGGAC	||||||	CUUGUCUAUCAGAUUUGUGACCC
ENSBTAT00000077798	bta-miR-199b	424	430	63	GAUACAGCCUGACCUACACUGGU	|||||||	CUUGUCUAUCAGAUUUGUGACCC
ENSBTAT00000077798	bta-miR-331-3p	1458	1464	47	GCUUUGUGGACAGGACCAGGGGA	||| |||||||	AAGAUCCUAUCCGGGUCCCCG
ENSBTAT00000077798	bta-miR-331-3p	1532	1538	4	CCAAGGGAGCACAGUCAGGGGAG	||| ||||||	AAGAUCCUAUCCGG-GUCCCCG
ENSBTAT00000077798	bta-miR-331-3p	724	730	71	GCCAUAGGAAUCUGGCCAGGGGU	||||| |||||||	AAGAUCCUAUCCG-GGUCCCCG
ENSBTAT00000077798	bta-miR-6524_R+1	2357	2363	60	GCACAUCUUCCCAGACAGAGUAA	|||||||	UGUCAAUCCAAUGAGUCUCAUU
ENSBTAT00000002645	bta-miR-2285ce_L-1R-1	450	456	95	ACCUUAGUUUUCUUACAGGUUUA	|||| |||||||	GUUUUUCAAGUAA--GUCCAAAA
ENSBTAT00000002645	bta-miR-2285dd_L-1R-2	450	456	96	ACCUUAGUUUUCUUACAGGUUUA	|||| |||||||	UUUUCAAGUAA--GUCCAAAA
ENSBTAT00000002645	bta-miR-34c_R+1	1065	1071	58	UGGCCUGAGGGCAAACACUGCCC	|||||||	CGUUAGUCGAUUGAUGUGACGGA
ENSBTAT00000020418	bta-miR-1271	508	514	64	UCUCACGGCUCCAAAGUGCCAAC	|||||||	ACUCAUGAAUGAUCCACGGUUC
ENSBTAT00000020418	bta-miR-2284aa	698	704	83	GUAGACUACCCAGAA--ACUUUUUA	||||| |||||||	UUUUGGGUUUGUUUGAAAAAA
ENSBTAT00000020418	bta-miR-2284h-5p_L-3	1407	1413	86	GGGGAGUGUAAACCA----GAACUUUU	||||| |||||||	UUUGGGCUUGCUUGAAAA
ENSBTAT00000020418	bta-miR-331-3p	1171	1177	70	GGCUUGGUAACCACACCAGGGGC	|||||||	AAGAUCCUAUCCGGGUCCCCG
ENSBTAT00000020418	bta-mir-2285cd-p5_1ss21GC	1408	1414	89	GGGAGUGUAAACCAGAACUUUUA	|||||||	CUUUUGGGUUUGCUUGAAAAA
ENSBTAT00000020418	bta-mir-2285cd-p5_1ss21GC	697	703	71	UGUAGACUACCCAGA--AACUUUUU	||||| |||||||	CUUUUGGGUUUGCUUGAAAAA
ENSBTAT00000020418	bta-mir-2285e-2-p5_1ss21TC	1408	1414	89	GGGAGUGUAAACCAGAACUUUUA	|||||||	CUUUUGGGUUUGCUUGAAAAA
ENSBTAT00000020418	bta-mir-2285e-2-p5_1ss21TC	697	703	71	UGUAGACUACCCAGA--AACUUUUU	||||| |||||||	CUUUUGGGUUUGCUUGAAAAA
ENSBTAT00000020418	chi-miR-148b-5p	1406	1412	89	GGGGGAGUGUAAACCAGAACUUU	||||||| |||||||	CGGACUCACAUAUUGUCUUGAAG
ENSBTAT00000020418	chi-miR-148b-5p	727	733	87	GUGCCAUUCUCAAUAAGAACUUA	|||||||	CGGACUCACAUAUUGUCUUGAAG
ENSBTAT00000048680	bta-miR-1271	508	514	72	UCUCACGGCUCCAAAGUGCCAAC	|||||||	ACUCAUGAAUGAUCCACGGUUC
ENSBTAT00000048680	bta-miR-2284aa	698	704	94	GUAGACUACCCAGAA--ACUUUUUA	||||| |||||||	UUUUGGGUUUGUUUGAAAAAA
ENSBTAT00000048680	bta-mir-2285cd-p5_1ss21GC	697	703	84	UGUAGACUACCCAGA--AACUUUUU	||||| |||||||	CUUUUGGGUUUGCUUGAAAAA
ENSBTAT00000048680	bta-mir-2285e-2-p5_1ss21TC	697	703	84	UGUAGACUACCCAGA--AACUUUUU	||||| |||||||	CUUUUGGGUUUGCUUGAAAAA
ENSBTAT00000006527	bta-miR-128	493	499	95	CUGAUAAGUCUGUAUCACUGUGA	|||||||	UUUCUCUGGCCAAGUGACACU
ENSBTAT00000006527	bta-miR-136_R-1	866	872	95	UUAAUAAGUUACUCUAAUGGAGA	|||||||	GGUAGUAGUUUUGUUUACCUCA
ENSBTAT00000006527	bta-miR-331-3p	266	272	53	UGAGGACAAGAGGUCCCAGGGGU	|||||||	AAGAUCCUAUCCGGGUCCCCG
ENSBTAT00000006527	bta-miR-34c_R+1	922	928	63	CCUCCUCACCGUCCUCACUGCCC	|||||||	CGUUAGUCGAUUGAUGUGACGGA
ENSBTAT00000006527	bta-miR-495	948	954	63	GAGUGCACAAUAUAGGUUUGUUC	||||||| |||||||	UUCUUCACGUGGUA----CAAACAAA
ENSBTAT00000006527	bta-mir-2284aa-3-p3	155	161	80	CCAGCAUUAGUGACUGGAUUUUU	|||||||	UUUUUCAAGCAAGCCUAAAAA
ENSBTAT00000006527	bta-mir-2284aa-3-p3	607	613	75	AAAAAGUUACUCCCAGGAUUUUU	|||||||| |||||||	UUUUUCAAGCAAG--CCUAAAAA
ENSBTAT00000074077	bta-miR-128	493	499	95	CUGAUAAGUCUGUAUCACUGUGA	|||||||	UUUCUCUGGCCAAGUGACACU
ENSBTAT00000074077	bta-miR-136_R-1	866	872	95	UUAAUAAGUUACUCUAAUGGAGA	|||||||	GGUAGUAGUUUUGUUUACCUCA
ENSBTAT00000074077	bta-miR-331-3p	266	272	53	UGAGGACAAGAGGUCCCAGGGGU	|||||||	AAGAUCCUAUCCGGGUCCCCG
ENSBTAT00000074077	bta-miR-34c_R+1	922	928	63	CCUCCUCACCGUCCUCACUGCCC	|||||||	CGUUAGUCGAUUGAUGUGACGGA
ENSBTAT00000074077	bta-miR-495	948	954	63	GAGUGCACAAUAUAGGUUUGUUC	||||||| |||||||	UUCUUCACGUGGUA----CAAACAAA
ENSBTAT00000074077	bta-mir-2284aa-3-p3	155	161	80	CCAGCAUUAGUGACUGGAUUUUU	|||||||	UUUUUCAAGCAAGCCUAAAAA
ENSBTAT00000074077	bta-mir-2284aa-3-p3	607	613	75	AAAAAGUUACUCCCAGGAUUUUU	|||||||| |||||||	UUUUUCAAGCAAG--CCUAAAAA
ENSBTAT00000069735	bta-miR-128	493	499	95	CUGAUAAGUCUGUAUCACUGUGA	|||||||	UUUCUCUGGCCAAGUGACACU
ENSBTAT00000069735	bta-miR-136_R-1	866	872	95	UUAAUAAGUUACUCUAAUGGAGA	|||||||	GGUAGUAGUUUUGUUUACCUCA
ENSBTAT00000069735	bta-miR-331-3p	266	272	53	UGAGGACAAGAGGUCCCAGGGGU	|||||||	AAGAUCCUAUCCGGGUCCCCG
ENSBTAT00000069735	bta-miR-34c_R+1	922	928	63	CCUCCUCACCGUCCUCACUGCCC	|||||||	CGUUAGUCGAUUGAUGUGACGGA
ENSBTAT00000069735	bta-miR-495	948	954	63	GAGUGCACAAUAUAGGUUUGUUC	||||||| |||||||	UUCUUCACGUGGUA----CAAACAAA
ENSBTAT00000069735	bta-mir-2284aa-3-p3	155	161	80	CCAGCAUUAGUGACUGGAUUUUU	|||||||	UUUUUCAAGCAAGCCUAAAAA
ENSBTAT00000069735	bta-mir-2284aa-3-p3	607	613	75	AAAAAGUUACUCCCAGGAUUUUU	|||||||| |||||||	UUUUUCAAGCAAG--CCUAAAAA
ENSBTAT00000081954	bta-miR-128	493	499	95	CUGAUAAGUCUGUAUCACUGUGA	|||||||	UUUCUCUGGCCAAGUGACACU
ENSBTAT00000081954	bta-miR-136_R-1	866	872	95	UUAAUAAGUUACUCUAAUGGAGA	|||||||	GGUAGUAGUUUUGUUUACCUCA
ENSBTAT00000081954	bta-miR-331-3p	266	272	53	UGAGGACAAGAGGUCCCAGGGGU	|||||||	AAGAUCCUAUCCGGGUCCCCG
ENSBTAT00000081954	bta-miR-34c_R+1	922	928	63	CCUCCUCACCGUCCUCACUGCCC	|||||||	CGUUAGUCGAUUGAUGUGACGGA
ENSBTAT00000081954	bta-miR-495	948	954	63	GAGUGCACAAUAUAGGUUUGUUC	||||||| |||||||	UUCUUCACGUGGUA----CAAACAAA
ENSBTAT00000081954	bta-mir-2284aa-3-p3	155	161	80	CCAGCAUUAGUGACUGGAUUUUU	|||||||	UUUUUCAAGCAAGCCUAAAAA
ENSBTAT00000081954	bta-mir-2284aa-3-p3	607	613	75	AAAAAGUUACUCCCAGGAUUUUU	|||||||| |||||||	UUUUUCAAGCAAG--CCUAAAAA
ENSBTAT00000081749	bta-miR-128	493	499	95	CUGAUAAGUCUGUAUCACUGUGA	|||||||	UUUCUCUGGCCAAGUGACACU
ENSBTAT00000081749	bta-miR-136_R-1	866	872	95	UUAAUAAGUUACUCUAAUGGAGA	|||||||	GGUAGUAGUUUUGUUUACCUCA
ENSBTAT00000081749	bta-miR-331-3p	266	272	53	UGAGGACAAGAGGUCCCAGGGGU	|||||||	AAGAUCCUAUCCGGGUCCCCG
ENSBTAT00000081749	bta-miR-34c_R+1	922	928	63	CCUCCUCACCGUCCUCACUGCCC	|||||||	CGUUAGUCGAUUGAUGUGACGGA
ENSBTAT00000081749	bta-miR-495	948	954	63	GAGUGCACAAUAUAGGUUUGUUC	||||||| |||||||	UUCUUCACGUGGUA----CAAACAAA
ENSBTAT00000081749	bta-mir-2284aa-3-p3	155	161	80	CCAGCAUUAGUGACUGGAUUUUU	|||||||	UUUUUCAAGCAAGCCUAAAAA
ENSBTAT00000081749	bta-mir-2284aa-3-p3	607	613	75	AAAAAGUUACUCCCAGGAUUUUU	|||||||| |||||||	UUUUUCAAGCAAG--CCUAAAAA
ENSBTAT00000025376	bta-let-7b	1532	1538	55	AGCCACUUGAUCUCACUACCUCC	|||||||	UUGGUGUGUUGGAUGAUGGAGU
ENSBTAT00000025376	bta-miR-23b-3p_R+1	20	26	54	AGGGGGUCAGGGGGAAAUGUGAC	|||||||	UCACCAUUAGGGACCGUUACACUA
ENSBTAT00000025376	bta-miR-23b-3p_R+1	383	389	26	UAUUUACUAUGCCAUAUGUGAAU	||||||	UCACCAUUAGGGACCGUUACACUA
ENSBTAT00000025376	bta-miR-331-3p	1023	1029	8	UGCUGGCAGGCGGUGCAGGGGAC	||||||	AAGAUCCUAUCCGGGUCCCCG
ENSBTAT00000025376	bta-miR-331-3p	877	883	66	UCAGCCACAAGGUCCCCAGGGGA	|||||||	AAGAUCCUAUCCGGGUCCCCG
ENSBTAT00000025376	bta-miR-34c_R+1	1572	1578	96	CUCUCUCCUUCUGGUCACUGCCA	|||||||	CGUUAGUCGAUUGAUGUGACGGA
ENSBTAT00000025376	bta-miR-34c_R+1	26	32	41	UCAGGGGGAAAUGUGACUGCCAG	||||||	CGUUAGUCGAUUGAUGUGACGGA
ENSBTAT00000008987	chi-miR-382-3p_R+1	111	117	78	UGAAUGUAUGGGUAUGAAUGAUC	|||||||	UUUCACAACAGGCACUUACUAA
ENSBTAT00000021633	bta-miR-30a-5p	83	89	54	UGAUCAAGUUGUAAGUGUUUACU	|||||||	UCGAAGGUCAGCUCCUACAAAUGU
ENSBTAT00000021633	bta-miR-34c_R+1	554	560	92	UGCAUUGUGCUUUCC-CACUGCCA	||| |||||||	CGUUAGUCGAUUGAUGUGACGGA
ENSBTAT00000082397	bta-miR-21-3p_L+1R-2	544	550	90	AUCUUUUUUCAGUUUUGCUGUUU	|||||||	UGUCGGGUAGCUGACGACAAC
ENSBTAT00000082397	bta-miR-23b-3p_R+1	449	455	50	AGACAGGUUGCUAUGAAUGUGAU	|||||||	UCACCAUUAGGGACCGUUACACUA
ENSBTAT00000069991	bta-miR-30a-5p	937	943	69	CUGCUGUAAAUACUAUGUUUACU	|||||||	UCGAAGGUCAGCUCCUACAAAUGU
ENSBTAT00000069991	bta-miR-494_R+1	382	388	45	UUUGUACGUGAUUUGUGUUUCAG	||||||	UCUCCAAAGGGCACAUACAAAGU
ENSBTAT00000069991	bta-miR-494_R+1	601	607	94	ACCAAAAGUUGACAAAUGUUUCA	|||||||	UCUCCAAAGGGCACAUACAAAGU
ENSBTAT00000069991	chi-miR-148b-5p	388	394	67	CGUGAUUUGUGUUUC--AGAACUUC	|||| |||||||	CGGACUCACAUAUUGUCUUGAAG
ENSBTAT00000069991	chi-miR-30a-3p_R+1	27	33	38	UUACAACCUGGGAUCCUGAAAAU	||| ||||||	CGACGUUUGUAGGCU--GACUUUC
ENSBTAT00000069991	chi-miR-30a-3p_R+1	349	355	88	UUUUAAACACUGUUAACUGAAAU	||||| |||||||	CGACGUUUGUAGGC--UGACUUUC
ENSBTAT00000087029	bta-miR-30a-5p	1096	1102	69	CUGCUGUAAAUACUAUGUUUACU	|||||||	UCGAAGGUCAGCUCCUACAAAUGU
ENSBTAT00000087029	bta-miR-494_R+1	541	547	38	UUUGUACGUGAUUUGUGUUUCAG	||||||	UCUCCAAAGGGCACAUACAAAGU
ENSBTAT00000087029	bta-miR-494_R+1	760	766	94	ACCAAAAGUUGACAAAUGUUUCA	|||||||	UCUCCAAAGGGCACAUACAAAGU
ENSBTAT00000087029	chi-miR-148b-5p	547	553	62	CGUGAUUUGUGUUUC--AGAACUUC	|||| |||||||	CGGACUCACAUAUUGUCUUGAAG
ENSBTAT00000087029	chi-miR-30a-3p_R+1	186	192	47	UUACAACCUGGGAUCCUGAAAAU	||| ||||||	CGACGUUUGUAGGCU--GACUUUC
ENSBTAT00000087029	chi-miR-30a-3p_R+1	508	514	87	UUUUAAACACUGUUAACUGAAAU	||||| |||||||	CGACGUUUGUAGGC--UGACUUUC
ENSBTAT00000028237	bta-miR-34c_R+1	151	157	96	UGAGAAUUCCAAACACACUGCCA	|||||||	CGUUAGUCGAUUGAUGUGACGGA
ENSBTAT00000028237	bta-miR-34c_R+1	539	545	56	UCCCUGCAGUCACUCCACUGCCU	|||||||	CGUUAGUCGAUUGAUGUGACGGA
ENSBTAT00000028237	chi-miR-379-3p	857	863	90	AACACACAGAUAUGGGUUACAUA	|||||||	CAAUCACCUGGUACAAUGUAU
ENSBTAT00000028237	chi-miR-411a-3p	857	863	90	AACACACAGAUAUGGGUUACAUA	|||||||	CAAUCACCUGGCACAAUGUAU
ENSBTAT00000069090	bta-let-7a-5p	855	861	95	GUAUAAUCGUAAUACCUACCUCA	|||||||	UUGAUAUGUUGGAUGAUGGAGU
ENSBTAT00000069090	bta-let-7b	855	861	95	GUAUAAUCGUAAUACCUACCUCA	|||||||	UUGGUGUGUUGGAUGAUGGAGU
ENSBTAT00000069090	bta-let-7e_R+1	855	861	95	GUAUAAUCGUAAUACCUACCUCA	|||||||	UUGAUAUGUUGGAGGAUGGAGU
ENSBTAT00000069090	bta-miR-10a_R-1	862	868	76	CGUAAUACCUACCUCACAGGGUU	|||||||	UGUUUAAGCCUAGAUGUCCCAU
ENSBTAT00000069090	bta-miR-10b_R-1	862	868	76	CGUAAUACCUACCUCACAGGGUU	|||||||	UGUUUAAGCCAAGAUGUCCCAU
ENSBTAT00000069090	bta-miR-34c_R+1	267	273	91	UUAAUAUGUGCCAGGCACUGCCA	|||||||	CGUUAGUCGAUUGAUGUGACGGA
ENSBTAT00000071283	bta-let-7a-5p	855	861	95	GUAUAAUCGUAAUACCUACCUCA	|||||||	UUGAUAUGUUGGAUGAUGGAGU
ENSBTAT00000071283	bta-let-7b	855	861	95	GUAUAAUCGUAAUACCUACCUCA	|||||||	UUGGUGUGUUGGAUGAUGGAGU
ENSBTAT00000071283	bta-let-7e_R+1	855	861	95	GUAUAAUCGUAAUACCUACCUCA	|||||||	UUGAUAUGUUGGAGGAUGGAGU
ENSBTAT00000071283	bta-miR-10a_R-1	862	868	76	CGUAAUACCUACCUCACAGGGUU	|||||||	UGUUUAAGCCUAGAUGUCCCAU
ENSBTAT00000071283	bta-miR-10b_R-1	862	868	76	CGUAAUACCUACCUCACAGGGUU	|||||||	UGUUUAAGCCAAGAUGUCCCAU
ENSBTAT00000071283	bta-miR-34c_R+1	267	273	91	UUAAUAUGUGCCAGGCACUGCCA	|||||||	CGUUAGUCGAUUGAUGUGACGGA
ENSBTAT00000026189	bta-miR-126-5p	1348	1354	78	CCUCCUCCUCUUUUGUAAUAAUA	|||||||	GCGCAUGGUUUUCAUUAUUAC
ENSBTAT00000026189	bta-miR-126-5p	1422	1428	59	UUGGUGCCUAUACUGUAAUAAUU	|||||||	GCGCAUGGUUUUCAUUAUUAC
ENSBTAT00000026189	bta-miR-126-5p	1529	1535	36	UUUGUAGAGGCCUGGUAAUAAUU	|||||||	GCGCAUGGUUUUCAUUAUUAC
ENSBTAT00000026189	bta-mir-2285cd-p5_1ss21GC	1430	1436	46	UAUACUGUAAUAAUUACUUUUAA	||||||	CUUUUGGGUUUGCUUGAAAAA
ENSBTAT00000026189	bta-mir-2285cd-p5_1ss21GC	201	207	95	UAUUUUGUAAGGAGUAACUUUUA	|||||||	CUUUUGGGUUUGCUUGAAAAA
ENSBTAT00000026189	bta-mir-2285cd-p5_1ss21GC	365	371	91	UCAUCGUAAAUAUUCAACUUUUA	|||||||	CUUUUGGGUUUGCUUGAAAAA
ENSBTAT00000026189	bta-mir-2285e-2-p5_1ss21TC	1430	1436	46	UAUACUGUAAUAAUUACUUUUAA	||||||	CUUUUGGGUUUGCUUGAAAAA
ENSBTAT00000026189	bta-mir-2285e-2-p5_1ss21TC	201	207	95	UAUUUUGUAAGGAGUAACUUUUA	|||||||	CUUUUGGGUUUGCUUGAAAAA
ENSBTAT00000026189	bta-mir-2285e-2-p5_1ss21TC	365	371	91	UCAUCGUAAAUAUUCAACUUUUA	|||||||	CUUUUGGGUUUGCUUGAAAAA
ENSBTAT00000026189	chi-miR-30a-3p_R+1	1489	1495	72	UUCACCUGCUAACUAACUGAAAC	|||||||	CGACGUUUGUAGGCUGACUUUC
ENSBTAT00000026189	chi-miR-379-3p	1084	1090	60	UAUAUUUAUGGUACU-GUUACAUG	||| |||||||	CAAUCACCUGGUACAAUGUAU
ENSBTAT00000026189	chi-miR-411a-3p	1084	1090	61	UAUAUUUAUGGUACU-GUUACAUG	||| |||||||	CAAUCACCUGGCACAAUGUAU
ENSBTAT00000077830	bta-mir-2285cd-p5_1ss21GC	201	207	95	UAUUUUGUAAGGAGUAACUUUUA	|||||||	CUUUUGGGUUUGCUUGAAAAA
ENSBTAT00000077830	bta-mir-2285cd-p5_1ss21GC	365	371	91	UCAUCGUAAAUAUUCAACUUUUA	|||||||	CUUUUGGGUUUGCUUGAAAAA
ENSBTAT00000077830	bta-mir-2285e-2-p5_1ss21TC	201	207	95	UAUUUUGUAAGGAGUAACUUUUA	|||||||	CUUUUGGGUUUGCUUGAAAAA
ENSBTAT00000077830	bta-mir-2285e-2-p5_1ss21TC	365	371	91	UCAUCGUAAAUAUUCAACUUUUA	|||||||	CUUUUGGGUUUGCUUGAAAAA
ENSBTAT00000077830	chi-miR-379-3p	1084	1090	75	UAUAUUUAUGGUACU-GUUACAUG	||| |||||||	CAAUCACCUGGUACAAUGUAU
ENSBTAT00000077830	chi-miR-411a-3p	1084	1090	75	UAUAUUUAUGGUACU-GUUACAUG	||| |||||||	CAAUCACCUGGCACAAUGUAU
ENSBTAT00000005408	bta-miR-130a_R-2	1020	1026	80	UUUGUUAAAGUUUUC---UUGCACUA	|||| |||||||	CGGGAAAAUUGUAACGUGAC
ENSBTAT00000005408	bta-miR-130a_R-2	1874	1880	86	AUACCUAAUUUAAGUUUGCACUU	||||| |||||||	CGGGAAAAUUGUAACGUGAC
ENSBTAT00000005408	bta-miR-136_R-1	408	414	98	UUAAAAGAAAGUUAUAAUGGAGA	|||||||	GGUAGUAGUUUUGUUUACCUCA
ENSBTAT00000005408	bta-miR-139	671	677	51	UGAUAUUUGAAAUUGACUGUAGC	|||||||	UGACCUCUGUGCACGUGACAUCU
ENSBTAT00000005408	bta-miR-2284aa	1037	1043	27	GCACUAUCACAAUUG--CUUUUUAG	||| ||||||	UUUUGGGUUUGUUUGAAAAAA
ENSBTAT00000005408	bta-miR-2284aa	2507	2513	82	GUCCACAUAUUUGUAACUUUUUU	|||||||	UUUUGGGUUUGUUUGAAAAAA
ENSBTAT00000005408	bta-miR-2284h-5p_L-3	2362	2368	37	GAUCUAAUGUACUGUAACUUUAU	||||||	UUUGGGCUUGCUUGAAAA
ENSBTAT00000005408	bta-miR-2284h-5p_L-3	80	86	93	AGAUGCUGCUUUGGAGAACUUUA	|||||||	UUUGGGCUUGCUUGAAAA
ENSBTAT00000005408	bta-miR-331-3p	2130	2136	74	UAGGAUCACAGGAGUCAGGGGAA	|||||| ||||||	AAGAUCCUAUCCGG----GUCCCCG
ENSBTAT00000005408	bta-mir-2284aa-3-p3	1330	1336	30	GCUUUUUCUAGCAAUGAUUUUAA	||| ||||||	UUUUUCAAGCAAGC--CUAAAAA
ENSBTAT00000005408	bta-mir-2284aa-3-p3	1450	1456	9	UGCACCAAAGUUCUC---GAUUUUAG	||||||| ||||||	UUUUUCAAGCAAGCCUAAAAA
ENSBTAT00000005408	bta-mir-2284aa-3-p3	2008	2014	68	AAAUUUUCUGCAGACGGAUUUUU	|||||||	UUUUUCAAGCAAGCCUAAAAA
ENSBTAT00000005408	bta-mir-2285cd-p5_1ss21GC	2506	2512	81	AGUCCACAUAUUUGUAACUUUUU	|||||||	CUUUUGGGUUUGCUUGAAAAA
ENSBTAT00000005408	bta-mir-2285e-2-p5_1ss21TC	2506	2512	81	AGUCCACAUAUUUGUAACUUUUU	|||||||	CUUUUGGGUUUGCUUGAAAAA
ENSBTAT00000079003	bta-miR-136_R-1	408	414	98	UUAAAAGAAAGUUAUAAUGGAGA	|||||||	GGUAGUAGUUUUGUUUACCUCA
ENSBTAT00000079003	bta-miR-139	671	677	64	UGAUAUUUGAAAUUGACUGUAGC	|||||||	UGACCUCUGUGCACGUGACAUCU
ENSBTAT00000079003	bta-miR-2284h-5p_L-3	80	86	93	AGAUGCUGCUUUGGAGAACUUUA	|||||||	UUUGGGCUUGCUUGAAAA
ENSBTAT00000079003	bta-miR-30a-5p	528	534	51	AAUACUUUCAGACUUUGUUUACG	|||||||	UCGAAGGUCAGCUCCUACAAAUGU
ENSBTAT00000080153	bta-miR-136_R-1	408	414	98	UUAAAAGAAAGUUAUAAUGGAGA	|||||||	GGUAGUAGUUUUGUUUACCUCA
ENSBTAT00000080153	bta-miR-139	671	677	64	UGAUAUUUGAAAUUGACUGUAGC	|||||||	UGACCUCUGUGCACGUGACAUCU
ENSBTAT00000080153	bta-miR-2284h-5p_L-3	80	86	93	AGAUGCUGCUUUGGAGAACUUUA	|||||||	UUUGGGCUUGCUUGAAAA
ENSBTAT00000080153	bta-miR-30a-5p	528	534	51	AAUACUUUCAGACUUUGUUUACG	|||||||	UCGAAGGUCAGCUCCUACAAAUGU
ENSBTAT00000082519	bta-miR-136_R-1	408	414	98	UUAAAAGAAAGUUAUAAUGGAGA	|||||||	GGUAGUAGUUUUGUUUACCUCA
ENSBTAT00000082519	bta-miR-139	671	677	64	UGAUAUUUGAAAUUGACUGUAGC	|||||||	UGACCUCUGUGCACGUGACAUCU
ENSBTAT00000082519	bta-miR-2284h-5p_L-3	80	86	93	AGAUGCUGCUUUGGAGAACUUUA	|||||||	UUUGGGCUUGCUUGAAAA
ENSBTAT00000082519	bta-miR-30a-5p	528	534	51	AAUACUUUCAGACUUUGUUUACG	|||||||	UCGAAGGUCAGCUCCUACAAAUGU
ENSBTAT00000068302	bta-miR-139	211	217	51	GGUGUCACUCUGCAGACUGUAGC	|||||||	UGACCUCUGUGCACGUGACAUCU
ENSBTAT00000068302	bta-miR-23b-3p_R+1	142	148	54	UUUUGAGCAUACCAGAAUGUGAU	|||||||	UCACCAUUAGGGACCGUUACACUA
ENSBTAT00000020218	bta-miR-139	882	888	58	AGGAGGUCUCAUGUGCUGUAGAA	||||||	UGACCUCUGUGCACGUGACAUCU
ENSBTAT00000020218	bta-miR-495	148	154	88	GCCUAAAAGCAUCUUGUUUGUUU	||| |||||||	UUCUUCACGUGGUACAAACAAA
ENSBTAT00000020218	bta-miR-495	339	345	78	GUUUAGAAUGUCUAAGUUUGUUU	|||||||	UUCUUCACGUGGUACAAACAAA
ENSBTAT00000019547	bta-miR-130a_R-2	180	186	92	UCCCGAACUCUUCAUUUGCACUA	|||||||	CGGGAAAAUUGUAACGUGAC
ENSBTAT00000075142	PC-3p-58148_37	517	523	90	UCUGCAUCAGCUUCAAGUACAUU	|||| |||||||	AAAAGUCCCGA-UCAUGUAA
ENSBTAT00000075142	bta-let-7e_R+1	451	457	67	AGUCUCAAAUCUCUUUACCUCAC	||| ||||||	UUGAUAUGUUGGAGG--AUGGAGU
ENSBTAT00000075142	bta-miR-21-3p_L+1R-2	30	36	68	AUUCAGUGUUCUAACUGCUGUUU	|||||||	UGUCGGGUAGCUGACGACAAC
ENSBTAT00000075142	bta-miR-21-3p_L+1R-2	968	974	92	UGGAGUUCACUGUUGUGCUGUUA	|||||||	UGUCGGGUAGCUGACGACAAC
ENSBTAT00000075142	bta-miR-380-3p	486	492	83	AUUGCUUUUGAUGAUAUUACAUU	|||||||	UCUGCACCUGGUGUAAUGUAU
ENSBTAT00000075142	bta-miR-494_R+1	185	191	84	GUAGUAACCUUACUUAUGUUUCU	|||||||	UCUCCAAAGGGCACAUACAAAGU
ENSBTAT00000075142	bta-miR-494_R+1	785	791	78	UAUAAAAUAUUGUUAAUGUUUCU	|||||||	UCUCCAAAGGGCACAUACAAAGU
ENSBTAT00000075142	bta-miR-495	1083	1089	62	UUUGUCAUUAGUGUCGUUUGUUU	|||||||	UUCUUCACGUGGUACAAACAAA
ENSBTAT00000086733	bta-miR-21-3p_L+1R-2	104	110	94	UGGAGUUCACUGUUGUGCUGUUA	|||||||	UGUCGGGUAGCUGACGACAAC
ENSBTAT00000086733	bta-miR-495	219	225	62	UUUGUCAUUAGUGUCGUUUGUUU	|||||||	UUCUUCACGUGGUACAAACAAA
ENSBTAT00000018489	bta-miR-136_R-1	1747	1753	99	UAAAAAAUAAAAGAAAAUGGAGA	|||| |||||||	GGUAGUAGUUUUGU-UUACCUCA
ENSBTAT00000018489	bta-miR-139	1151	1157	81	AAUUUAUGCACUGCUACUGUAGU	||| |||||||	UGACCUCUGUGCACGUGACAUCU
ENSBTAT00000018489	bta-miR-139	1443	1449	22	UUUGCUUCCUCAUGGACUGUAGC	|||||||	UGACCUCUGUGCACGUGACAUCU
ENSBTAT00000018489	bta-miR-148a	1142	1148	76	UACAGAAUGAAUUUAUGCACUGC	|||||||	UGUUUCAAGACAUCACGUGACU
ENSBTAT00000018489	chi-miR-30a-3p_R+1	1330	1336	87	GUACAUUGUGUAAUGACUGAAAA	|||||||	CGACGUUUGUAGGCUGACUUUC
ENSBTAT00000080437	PC-3p-58148_37	2457	2463	78	UCAGUUGACUUCUGAAGUACAUU	|||||||	AAAAGUCCCGAUCAUGUAA
ENSBTAT00000080437	PC-3p-58148_37	2820	2826	88	CAGCCUAAAAGUAAAAGUACAUU	|||||||	AAAAGUCCCGAUCAUGUAA
ENSBTAT00000080437	PC-3p-58148_37	521	527	19	GUCCCUGUGUUAUACAGUACAUC	|||||||	AAAAGUCCCGAUCAUGUAA
ENSBTAT00000080437	bta-miR-199b	2061	2067	78	CUUUGUGGCUCUAGGACACUGGA	|||||||	CUUGUCUAUCAGAUUUGUGACCC
ENSBTAT00000080437	bta-miR-23b-3p_R+1	2169	2175	60	CUGAUGUGACUGGAAAAUGUGAG	|||||||	UCACCAUUAGGGACCGUUACACUA
ENSBTAT00000080437	bta-miR-331-3p	109	115	97	UUGCCAUUUCCUUCUCCAGGGGA	|||||||	AAGAUCCUAUCCGGGUCCCCG
ENSBTAT00000063105	bta-miR-199b	339	345	61	AUCAAAUGAGCAUGCACACUGGG	|||||||	CUUGUCUAUCAGAUUUGUGACCC
ENSBTAT00000063105	bta-miR-199b	708	714	56	AGAAAGGGAAUUGGAACACUGGC	|||||||	CUUGUCUAUCAGAUUUGUGACCC
ENSBTAT00000063105	bta-miR-6524_R+1	836	842	52	UGCUUUUUCGUUUUUAGAGUAAA	||||||	UGUCAAUCCAAUGAGUCUCAUU
ENSBTAT00000031011	bta-miR-494_R+1	94	100	87	GGAGGGGCACAUGGGAUGUUUCA	|||||||	UCUCCAAAGGGCACAUACAAAGU
ENSBTAT00000078060	bta-miR-331-3p	1534	1540	58	CCACGCAAGGCUUAACCAGGGGU	|||||||	AAGAUCCUAUCCGGGUCCCCG
ENSBTAT00000078060	bta-miR-331-3p	2207	2213	5	CUGUGACAUGGGCUGCAGGGGAG	||||||	AAGAUCCUAUCCGGGUCCCCG
ENSBTAT00000078060	bta-miR-331-3p	2230	2236	32	GAGAGGAGCGGAGGA--CCAGGGGC	||| |||||||	AAGAUCCUAUCCGGGUCCCCG
ENSBTAT00000078060	bta-miR-331-3p	646	652	24	UCCAAAGCUUUGCAUCAGGGGAC	||||||	AAGAUCCUAUCCGGGUCCCCG
ENSBTAT00000078060	bta-miR-339b	651	657	74	AGCUUUGCAUCAGGGGACAGGGA	|||||||	CUCGAGGACCUCCUGUCCCU
ENSBTAT00000064329	bta-miR-331-3p	525	531	98	UUACCAUUCCCUUCUCCAGGGGA	|||||||	AAGAUCCUAUCCGGGUCCCCG
ENSBTAT00000083571	bta-miR-130a_R-2	949	955	77	AAUUGACUUCUGAUGUUGCACUU	|||||||	CGGGAAAAUUGUAACGUGAC
ENSBTAT00000083571	bta-miR-21-3p_L+1R-2	362	368	75	UGCAUUUUUAAUUCUUGCUGUUG	|||||||	UGUCGGGUAGCUGACGACAAC
ENSBTAT00000083571	bta-miR-2284aa	14	20	NA	NNNUCCCUUAAACUUGCUUUUUAG	|||| ||||||	UUUUGGGUUUGUUUGAAAAAA
ENSBTAT00000083571	bta-miR-2284aa	557	563	61	CAGUCCUCACAAGUU-ACUUUUUU	||| |||||||	UUUUGGGUUUGUUUGAAAAAA
ENSBTAT00000083571	bta-miR-495	386	392	69	UUUAUUCAUACUAACGUUUGUUU	|||||||	UUCUUCACGUGGUACAAACAAA
ENSBTAT00000083571	bta-mir-2285aj-p5_1ss4GA	15	21	77	NNUCCCUUAAACUUGCUUUUUAGG	|||| |||||||	UUUGGGUUUGCUUGAAAAAUCG
ENSBTAT00000021914	bta-miR-129_R-1	566	572	79	ACCCUGGGUAUUUUUGCAAAAAU	|||||||	CGUUCGGGUCUGGCGUUUUUC
ENSBTAT00000021914	bta-miR-129_R-1	574	580	68	UAUUUUUGCAAAAAUCAAAAAAA	||||||	CGUUCGGGUCUGGCGUUUUUC
ENSBTAT00000021914	bta-miR-21-3p_L+1R-2	370	376	72	CUGGCAAAAGAAAUAUGCUGUUU	|||||||	UGUCGGGUAGCUGACGACAAC
ENSBTAT00000021914	bta-miR-2284aa	1121	1127	51	UAAAAUUAAACGUACACUUUUUU	|||| |||||||	UUUUGGGUUUGUU--UGAAAAAA
ENSBTAT00000021914	bta-miR-2284aa	1919	1925	53	AAGGGACCUGACUUGACUUUUUU	|||||||	UUUUGGGUUUGUUUGAAAAAA
ENSBTAT00000021914	bta-miR-2284aa	345	351	68	GAUUUUGCUAAACUUACUUUUUU	|||| |||||||	UUUUGGGUUUGUUUGAAAAAA
ENSBTAT00000021914	bta-miR-2284aa	877	883	19	GUGCACAUAUGCAGCACUUUUUU	|||||||	UUUUGGGUUUGUUUGAAAAAA
ENSBTAT00000021914	bta-miR-23b-3p_R+1	1081	1087	68	UAAAACAUAAAAAUAAAUGUGAU	|||||||	UCACCAUUAGGGACCGUUACACUA
ENSBTAT00000021914	bta-miR-23b-3p_R+1	2390	2396	90	UUGCUUUCUAUAAUGAAUGUGAA	|||||||	UCACCAUUAGGGACCGUUACACUA
ENSBTAT00000021914	bta-miR-380-3p	1662	1668	32	AUUAUUAUUGUUGUUUUACAUAA	||||||	UCUGCACCUGGUGUAAUGUAU
ENSBTAT00000021914	bta-miR-380-3p	2341	2347	90	AAAUUGGACUGCAAUAUUACAUU	||||| |||||||	UCUGCACCUGGUG---UAAUGUAU
ENSBTAT00000021914	bta-miR-487a_R+1	2469	2475	98	AAUCAAUAAACUUUGGUAUGAUA	|||||||	UUGACCUACAGGGACAUACUAA
ENSBTAT00000021914	bta-miR-487a_R+1	289	295	58	GUGAAUGGAUUUAAA--UAUGAUAG	||||| ||||||	UUGACCUACAGGGACAUACUAA
ENSBTAT00000021914	chi-miR-379-3p	1662	1668	33	AUUAUUAUUGUUGUUUUACAUAA	||||||	CAAUCACCUGGUACAAUGUAU
ENSBTAT00000021914	chi-miR-379-3p	749	755	61	AUGGGCAAAACUACAGUUACAUU	|||||||	CAAUCACCUGGUACAAUGUAU
ENSBTAT00000021914	chi-miR-382-3p_R+1	401	407	84	UUUCUUGUUCCUACUGAAUGAUG	|||| |||||||	UUUCACAACAGGCA---CUUACUAA
ENSBTAT00000063269	bta-miR-10a_R-1	72	78	98	UUGAAUUUUACAGCAACAGGGUA	|||||||	UGUUUAAGCCUAGAUGUCCCAU
ENSBTAT00000063269	bta-miR-10b_R-1	72	78	98	UUGAAUUUUACAGCAACAGGGUA	|||||||	UGUUUAAGCCAAGAUGUCCCAU
ENSBTAT00000016665	bta-miR-130a_R-2	772	778	76	UUUGUUUUUGUUCUGUUGCACUG	|||| |||||||	CGGGAAAAUUGU--AACGUGAC
ENSBTAT00000016665	bta-miR-148a	773	779	98	UUGUUUUUGUUCUGU--UGCACUGA	||||||| |||||||	UGUUUCAAGACAUCACGUGACU
ENSBTAT00000016665	bta-miR-487a_R+1	555	561	69	AAAAAAAAAAAAGUUGUAUGAUC	|||||||	UUGACCUACAGGGACAUACUAA
ENSBTAT00000074884	bta-miR-130a_R-2	772	778	76	UUUGUUUUUGUUCUGUUGCACUG	|||| |||||||	CGGGAAAAUUGU--AACGUGAC
ENSBTAT00000074884	bta-miR-148a	773	779	98	UUGUUUUUGUUCUGU--UGCACUGA	||||||| |||||||	UGUUUCAAGACAUCACGUGACU
ENSBTAT00000074884	bta-miR-487a_R+1	555	561	69	AAAAAAAAAAAAGUUGUAUGAUC	|||||||	UUGACCUACAGGGACAUACUAA
ENSBTAT00000073017	bta-miR-130a_R-2	772	778	67	UUUGUUUUUGUUCUGUUGCACUG	|||| |||||||	CGGGAAAAUUGU--AACGUGAC
ENSBTAT00000073017	bta-miR-148a	773	779	95	UUGUUUUUGUUCUGU--UGCACUGA	||||||| |||||||	UGUUUCAAGACAUCACGUGACU
ENSBTAT00000073017	bta-miR-487a_R+1	555	561	63	AAAAAAAAAAAAGUUGUAUGAUC	|||||||	UUGACCUACAGGGACAUACUAA
ENSBTAT00000061034	bta-miR-21-3p_L+1R-2	2675	2681	36	CUGAUUAAGGAUUGUUGCUGUUU	|||||||	UGUCGGGUAGCUGACGACAAC
ENSBTAT00000061034	bta-miR-21-3p_L+1R-2	3932	3938	33	UGUUGUUGUUGUUGUUGCUGUUG	|||||||	UGUCGGGUAGCUGACGACAAC
ENSBTAT00000061034	bta-miR-21-3p_L+1R-2	4384	4390	34	UAGGGGACACAGAACUGCUGUUC	|||||||	UGUCGGGUAGCUGACGACAAC
ENSBTAT00000061034	bta-miR-21-3p_L+1R-2	4431	4437	69	AAGAGAUUGGAGCUUUGCUGUUU	|||||||	UGUCGGGUAGCUGACGACAAC
ENSBTAT00000061034	bta-miR-21-3p_L+1R-2	523	529	49	CCAUUCCCCAAACUGUGCUGUUC	|||| |||||||	UGUCGGGUAGCUGACGACAAC
ENSBTAT00000061034	bta-miR-339b	2344	2350	75	AACCUCCAGGAACUAGACAGGGA	|||| |||||||	CUCGAGGACCUC---CUGUCCCU
ENSBTAT00000061034	bta-miR-339b	2441	2447	2	CCUACCUGACACACAACAGGGAG	|||| ||||||	CUCGAGGACCUCC---UGUCCCU
ENSBTAT00000061034	bta-miR-487a_R+1	1740	1746	60	CAAAGAUGCAAACUUGUAUGAUU	|||| |||||||	UUGACCUACAGGGA--CAUACUAA
ENSBTAT00000061034	bta-miR-487a_R+1	3043	3049	5	UUGACAAGUUUAUGUUAUGAUAU	||||||	UUGACCUACAGGGACAUACUAA
ENSBTAT00000061034	bta-miR-494_R+1	4198	4204	52	UUUCCCAAGAGCAUCAUGUUUCC	|||||| |||||||	UCUCCAAAGGGCACA-----UACAAAGU
ENSBTAT00000061034	bta-miR-494_R+1	4434	4440	41	AGAUUGGAGCUUUGCUGUUUCAU	||||||	UCUCCAAAGGGCACAUACAAAGU
ENSBTAT00000070837	bta-miR-199b	143	149	60	UGUACUUUUUCUCCCACACUGGG	|||||||	CUUGUCUAUCAGAUUUGUGACCC
ENSBTAT00000070837	bta-miR-199b	21	27	48	CACCCCUGUCCUGACCACUGGAG	||||||	CUUGUCUAUCAGAUUUGUGACCC
ENSBTAT00000081427	bta-miR-21-3p_L+1R-2	354	360	90	CAAGAACAUGAGUUUUGCUGUUU	||| |||||||	UGUCGGGUAGCUG--ACGACAAC
ENSBTAT00000069761	bta-miR-21-3p_L+1R-2	354	360	90	CAAGAACAUGAGUUUUGCUGUUU	||| |||||||	UGUCGGGUAGCUG--ACGACAAC
ENSBTAT00000075127	bta-miR-21-3p_L+1R-2	354	360	90	CAAGAACAUGAGUUUUGCUGUUU	||| |||||||	UGUCGGGUAGCUG--ACGACAAC
ENSBTAT00000070630	bta-miR-136_R-1	400	406	97	GUAGCAAUAGUAUUGAAUGGAGA	|||||||	GGUAGUAGUUUUGUUUACCUCA
ENSBTAT00000070630	bta-miR-21-3p_L+1R-2	122	128	53	UGUAGCGUCUUUGGUUGCUGUUC	|||||||	UGUCGGGUAGCUGACGACAAC
ENSBTAT00000070630	bta-miR-21-3p_L+1R-2	281	287	85	CAAAAACAAGAGUUUUGCUGUUU	|||||||	UGUCGGGUAGCUGACGACAAC
ENSBTAT00000070630	bta-miR-23b-3p_R+1	372	378	95	UAGAACUGUUUUGAAAAUGUGAA	|||||||	UCACCAUUAGGGACCGUUACACUA
ENSBTAT00000070630	chi-miR-382-3p_R+1	227	233	94	GUAUCUUAGCUUUGU----GAAUGAUA	|||| |||||||	UUUCACAACAGGCACUUACUAA
ENSBTAT00000076244	bta-miR-130a_R-2	1028	1034	84	UAUCACUCAGACAGUUUGCACUA	|||||||	CGGGAAAAUUGUAACGUGAC
ENSBTAT00000076244	chi-miR-30a-3p_R+1	193	199	69	GCUACCUGUACAUAU--CUGAAAAU	|||| ||||||	CGACGUUUGUAGGCUGACUUUC
ENSBTAT00000081123	bta-miR-130a_R-2	1028	1034	84	UAUCACUCAGACAGUUUGCACUA	|||||||	CGGGAAAAUUGUAACGUGAC
ENSBTAT00000081123	chi-miR-30a-3p_R+1	193	199	69	GCUACCUGUACAUAU--CUGAAAAU	|||| ||||||	CGACGUUUGUAGGCUGACUUUC
ENSBTAT00000087132	bta-miR-130a_R-2	2166	2172	84	UAUCACUCAGACAGUUUGCACUA	|||||||	CGGGAAAAUUGUAACGUGAC
ENSBTAT00000068194	bta-miR-2285ce_L-1R-1	1044	1050	86	AGCGGUUUGCUUUUUCAGGUUUU	|||||||	GUUUUUCAAGUAAGUCCAAAA
ENSBTAT00000068194	bta-miR-2285dd_L-1R-2	1044	1050	86	AGCGGUUUGCUUUUUCAGGUUUU	|||||||	UUUUCAAGUAAGUCCAAAA
ENSBTAT00000068194	bta-miR-23b-3p_R+1	405	411	88	UCUAAAGUGAACCUAAAUGUGAA	|||||||	UCACCAUUAGGGACCGUUACACUA
ENSBTAT00000068194	bta-miR-494_R+1	1470	1476	63	AAAUUUCAUGACAACUGUUUCAU	|||| ||||||	UCUCCAAAGGGCACAU-ACAAAGU
ENSBTAT00000068194	chi-miR-148b-5p	69	75	79	UAUUUGCCUCCAUUUAGAACUUG	|||||||	CGGACUCACAUAUUGUCUUGAAG
ENSBTAT00000086798	bta-miR-23b-3p_R+1	405	411	88	UCUAAAGUGAACCUAAAUGUGAA	|||||||	UCACCAUUAGGGACCGUUACACUA
ENSBTAT00000086798	chi-miR-148b-5p	69	75	79	UAUUUGCCUCCAUUUAGAACUUG	|||||||	CGGACUCACAUAUUGUCUUGAAG
ENSBTAT00000076351	bta-miR-125a_R-1	845	851	71	CCUCAGUUUCCUGGUCUCAGGGC	|||||||	UGUCCAAUUUCCCAGAGUCCCU
ENSBTAT00000076351	bta-miR-128	791	797	88	UUAAAGCCACCACGGCACUGUGA	||| |||||||	UUUCUCUGGCCAAGUGACACU
ENSBTAT00000070875	bta-miR-148a	2086	2092	1	GGGGCCCAGGACAGGGCACUGAU	||||||	UGUUUCAAGACAUCACGUGACU
ENSBTAT00000070875	bta-miR-148a	399	405	61	UGGUCCCCUCCACACUGCACUGA	|||||||	UGUUUCAAGACAUCACGUGACU
ENSBTAT00000070875	bta-miR-148a	460	466	12	CCUGGCCACGAGGAGUGCACUGG	|||||||||	UGUUUCAAGACAUCACGUGACU
ENSBTAT00000070875	bta-miR-339b	2080	2086	14	CAUCCUGGGGCCCAGGACAGGGC	|||||| |||||||	CUCGAGGACCUC-----CUGUCCCU
ENSBTAT00000070875	bta-miR-339b	3060	3066	85	ACCUGCGUGGAGAAGGACAGGGA	|||||||	CUCGAGGACCUCCUGUCCCU
ENSBTAT00000006785	bta-miR-21-3p_L+1R-2	284	290	57	UCACUCUGUGCACUUUGCUGUUG	|||||||	UGUCGGGUAGCUGACGACAAC
ENSBTAT00000005793	bta-miR-21-3p_L+1R-2	284	290	51	UCACUCUGUGCACUUUGCUGUUG	|||||||	UGUCGGGUAGCUGACGACAAC
ENSBTAT00000005793	bta-miR-3432a	594	600	69	UGUAUAUAGCGUAGCAUCCCGCU	|||||||	GUGGUGUUGAUUUCUAGGGCGU
ENSBTAT00000005793	bta-miR-3432b_R+1_1ss2TG	594	600	69	UGUAUAUAGCGUAGCAUCCCGCU	|||||||	AUGGUGUUGAUUUCUAGGGCGU
ENSBTAT00000005793	bta-miR-494_R+1	312	318	60	ACAAGGCAUUUAAAGAUGUUUCU	|||||||	UCUCCAAAGGGCACAUACAAAGU
ENSBTAT00000008268	bta-miR-126-5p	1331	1337	10	AUGUAUCUCUGUCAUUAAUAAUU	|||||||	GCGCAUGGUUUUCAUUAUUAC
ENSBTAT00000008268	bta-miR-126-5p	1628	1634	4	GUAUACAAUUGCACAAAUAAUAU	||||||	GCGCAUGGUUUUCAUUAUUAC
ENSBTAT00000008268	bta-miR-126-5p	2063	2069	0	GUUUGCUGCUGUUGAAAUAAUAC	||||||	GCGCAUGGUUUUCAUUAUUAC
ENSBTAT00000008268	bta-miR-126-5p	3566	3572	75	AAUCUCACUGAACAGUAAUAAUA	|||||||	GCGCAUGGUUUUCAUUAUUAC
ENSBTAT00000008268	bta-miR-129_R-1	1899	1905	17	AAACUAGGGAUUCAUGCAAAAAC	|||||||	CGUUCGGGUCUGGCGUUUUUC
ENSBTAT00000008268	bta-miR-129_R-1	288	294	50	UUGAUUAUCUUACAACAAAAAAA	||||||	CGUUCGGGUCUGGCGUUUUUC
ENSBTAT00000008268	bta-miR-199b	477	483	73	UUGCUUAAAUUGUGGACACUGGU	|||||||	CUUGUCUAUCAGAUUUGUGACCC
ENSBTAT00000008268	bta-miR-23b-3p_R+1	238	244	58	UGAUUAUAAAUAAGUAUGUGAAA	||||||	UCACCAUUAGGGACCGUUACACUA
ENSBTAT00000008268	bta-miR-23b-3p_R+1	2419	2425	35	UGGAUCCCAUUUUACAUGUGAAU	||||| ||||||	UCACCAUUAGGGACCGU--UACACUA
ENSBTAT00000008268	bta-miR-380-3p	3341	3347	77	AUCCUAAUGGUAUAUAUUACAUG	||| |||||||	UCUGCACCUGGUGUAAUGUAU
ENSBTAT00000008268	bta-miR-380-3p	553	559	54	CAAUAGAAAUCUUUCAUUACAUU	|||||||	UCUGCACCUGGUGUAAUGUAU
ENSBTAT00000008268	bta-miR-495	1382	1388	0	UUUGCCAUCUUGGAUUUUGUUAG	||||||	UUCUUCACGUGGUACAAACAAA
ENSBTAT00000008268	bta-miR-495	2754	2760	49	UCCAGAAAAGUUCAUGUUUGUUC	|||||||	UUCUUCACGUGGUACAAACAAA
ENSBTAT00000008268	bta-miR-495	3440	3446	58	AUACUUUCCUUGCUUGUUUGUUU	|||||||	UUCUUCACGUGGUACAAACAAA
ENSBTAT00000008268	chi-miR-148b-5p	752	758	13	CUGUCACUCAACAGUGAACUUAC	||||||	CGGACUCACAUAUUGUCUUGAAG
ENSBTAT00000008268	chi-miR-148b-5p	87	93	89	UUCAAUAAAGUUGUA----AGAACUUG	|||| |||||||	CGGACUCACAUAUUGUCUUGAAG
ENSBTAT00000008963	bta-miR-125a_R-1	404	410	78	UUCUUCAAUGUUGUGCUCAGGGC	|||||||	UGUCCAAUUUCCCAGAGUCCCU
ENSBTAT00000027618	bta-miR-199b	362	368	77	CAGUAUGUAGUUAGAACACUGGC	|||| |||||||	CUUGUCUAUCAGAUUUGUGACCC
ENSBTAT00000027618	bta-miR-2284h-5p_L-3	750	756	86	UUAAUAAAUUCCUCUGAACUUUU	|||||||	UUUGGGCUUGCUUGAAAA
ENSBTAT00000027618	bta-miR-331-3p	524	530	75	GUGGUCUUUUCUGAACCAGGGGG	|||||||	AAGAUCCUAUCCGGGUCCCCG
ENSBTAT00000027618	bta-miR-432_1ss23GT	156	162	34	CAUCCAGAAGCCCUCCUCCAAGU	|||||||	UGUGGGUUACUGGAUGAGGUUCU
ENSBTAT00000027618	bta-miR-432_1ss23GT	451	457	60	AGGAGGAGAUGCUCA-CUCCAAGU	||| |||||||	UGUGGGUUACUGGAUGAGGUUCU
ENSBTAT00000065531	bta-miR-339b	1210	1216	65	AGCCCACUGUCACGUGACAGGGC	|||||||	CUCGAGGACCUCCUGUCCCU
ENSBTAT00000065531	bta-miR-34c_R+1	335	341	85	CAAAGGGCUAACACCCACUGCCU	|||||| |||||||	CGUUAGUCGAUUGAU-GUGACGGA
ENSBTAT00000065531	bta-miR-34c_R+1	359	365	53	UUCCCAGAAACCCAGCACUGCCU	|||||||	CGUUAGUCGAUUGAUGUGACGGA
ENSBTAT00000010319	bta-miR-136_R-1	236	242	92	AAAAAAGCAUAUUAGAAUGGAGA	|||||||	GGUAGUAGUUUUGUUUACCUCA
ENSBTAT00000010319	bta-mir-2285cd-p5_1ss21GC	145	151	59	UCUAAAUCUAUUUUCAACUUUUG	|||||||	CUUUUGGGUUUGCUUGAAAAA
ENSBTAT00000010319	bta-mir-2285e-2-p5_1ss21TC	145	151	59	UCUAAAUCUAUUUUCAACUUUUG	|||||||	CUUUUGGGUUUGCUUGAAAAA
ENSBTAT00000012167	bta-let-7a-5p	917	923	73	UAUUUUUUUUUUCCUCUACCUCU	|||||||	UUGAUAUGUUGGAUGAUGGAGU
ENSBTAT00000012167	bta-let-7b	917	923	74	UAUUUUUUUUUUCCUCUACCUCU	|||||||	UUGGUGUGUUGGAUGAUGGAGU
ENSBTAT00000012167	bta-let-7e_R+1	917	923	73	UAUUUUUUUUUUCCUCUACCUCU	|||||||	UUGAUAUGUUGGAGGAUGGAGU
ENSBTAT00000014537	bta-miR-136_R-1	1087	1093	80	CCUCAAAAAACUAAAAAUGGAGC	|||||| |||||||	GGUAGUAGUUUUGU-----UUACCUCA
ENSBTAT00000014537	bta-miR-21-3p_L+1R-2	81	87	85	UAAGAAUAUGGAAAAUGCUGUUU	|||||||	UGUCGGGUAGCUGACGACAAC
ENSBTAT00000014537	bta-miR-2284h-5p_L-3	562	568	93	CUGAAAACAAAAACUGAACUUUA	|||| |||||||	UUUGGGCUUG-CUUGAAAA
ENSBTAT00000014537	bta-miR-494_R+1	1445	1451	76	GAACAUGACUCUUUUAUGUUUCU	|||||||	UCUCCAAAGGGCACAUACAAAGU
ENSBTAT00000026354	bta-miR-128	647	653	82	UGCAAGAAUAACCAG--CACUGUGU	||| |||||||	UUUCUCUGGCCAAGUGACACU
ENSBTAT00000022579	bta-miR-128	154	160	75	AGUUGGGAACGGCCCCACUGUGA	|||||||	UUUCUCUGGCCAAGUGACACU
ENSBTAT00000022579	bta-miR-199b	393	399	80	GGAAAGGAACUGAAUACACUGGC	|||||||	CUUGUCUAUCAGAUUUGUGACCC
ENSBTAT00000036726	chi-miR-30a-3p_R+1	384	390	77	AAAUUCUGUACCGUGACUGAAAA	|||||||	CGACGUUUGUAGGCUGACUUUC
ENSBTAT00000017340	bta-miR-21-3p_L+1R-2	464	470	99	AAGCAAUAAAGGUAUUGCUGUUA	|||||||	UGUCGGGUAGCUGACGACAAC
ENSBTAT00000078055	bta-miR-21-3p_L+1R-2	153	159	99	AAGCAAUAAAGGUAUUGCUGUUA	|||||||	UGUCGGGUAGCUGACGACAAC
ENSBTAT00000017339	bta-mir-2284aa-3-p3	802	808	85	UUAAGUAUUCCUGUUGGAUUUUU	||| |||||||	UUUUUCAAGCAAG-CCUAAAAA
ENSBTAT00000017338	bta-miR-10a_R-1	344	350	60	GAAAACUCCAUUUGGACAGGGUG	|||||||	UGUUUAAGCCUAGAUGUCCCAU
ENSBTAT00000017338	bta-miR-10b_R-1	344	350	59	GAAAACUCCAUUUGGACAGGGUG	|||||||	UGUUUAAGCCAAGAUGUCCCAU
ENSBTAT00000017338	bta-miR-2284h-5p_L-3	461	467	63	UUGCCUCCAAUGCUUGAACUUUU	|||||||	UUUGGGCUUGCUUGAAAA
ENSBTAT00000017338	bta-miR-339b	343	349	83	AGAAAACUCCAUUUGGACAGGGU	|||| |||||||	CUCGAGGACCUCCUGUCCCU
ENSBTAT00000017338	bta-miR-34c_R+1	423	429	90	CAUUAGAGCUGGUAUCACUGCCC	|||| |||||||	CGUUAGUCGAUUGAUGUGACGGA
ENSBTAT00000078222	bta-miR-331-3p	549	555	66	GAGAGUGGCAUCUCCCCAGGGGG	|||||||	AAGAUCCUAUCCGGGUCCCCG
ENSBTAT00000078222	bta-miR-34c_R+1	28	34	35	AGACUCCAGCUGUGC-CACUGCCC	||||| |||||||	CGUUAGUCGAUUGAUGUGACGGA
ENSBTAT00000078222	bta-miR-34c_R+1	39	45	89	GUGCCACUGCCCCAGCACUGCCA	|||||||	CGUUAGUCGAUUGAUGUGACGGA
ENSBTAT00000047242	bta-miR-128	924	930	86	UUUCAAUUAAAGAAACACUGUGC	|||||||	UUUCUCUGGCCAAGUGACACU
ENSBTAT00000075826	bta-let-7a-5p	231	237	67	ACGGCACCAAGUCAGCUACCUCU	||| |||||||	UUGAUAUGUUGGAU-GAUGGAGU
ENSBTAT00000075826	bta-let-7b	231	237	68	ACGGCACCAAGUCAGCUACCUCU	||| |||||||	UUGGUGUGUUGGAU-GAUGGAGU
ENSBTAT00000075826	bta-let-7e_R+1	231	237	67	ACGGCACCAAGUCAGCUACCUCU	||| |||||||	UUGAUAUGUUGGAG-GAUGGAGU
ENSBTAT00000075826	bta-miR-3432a	98	104	92	GACUACACCCACAAC-----AUCCCGCU	||||||| |||||||	GUGGUGUUGAUUUCUAGGGCGU
ENSBTAT00000075826	bta-miR-3432b_R+1_1ss2TG	98	104	92	GACUACACCCACAAC-----AUCCCGCU	||||||| |||||||	AUGGUGUUGAUUUCUAGGGCGU
ENSBTAT00000000677	bta-miR-199b	732	738	71	CAGGUGCAAAUCAGAACACUGGG	|||||||	CUUGUCUAUCAGAUUUGUGACCC
ENSBTAT00000000677	chi-miR-382-3p_R+1	826	832	57	CCAAAGUAUUAUUGAGAAUGAUC	|||||||	UUUCACAACAGGCACUUACUAA
ENSBTAT00000074053	bta-miR-199b	732	738	71	CAGGUGCAAAUCAGAACACUGGG	|||||||	CUUGUCUAUCAGAUUUGUGACCC
ENSBTAT00000074053	chi-miR-382-3p_R+1	826	832	57	CCAAAGUAUUAUUGAGAAUGAUC	|||||||	UUUCACAACAGGCACUUACUAA
ENSBTAT00000085330	bta-miR-199b	732	738	71	CAGGUGCAAAUCAGAACACUGGG	|||||||	CUUGUCUAUCAGAUUUGUGACCC
ENSBTAT00000085330	chi-miR-382-3p_R+1	826	832	57	CCAAAGUAUUAUUGAGAAUGAUC	|||||||	UUUCACAACAGGCACUUACUAA
ENSBTAT00000015084	bta-miR-34c_R+1	59	65	87	GCAGCCUGGGGACAGCACUGCCA	|||||||	CGUUAGUCGAUUGAUGUGACGGA
ENSBTAT00000068610	bta-miR-34c_R+1	59	65	87	GCAGCCUGGGGACAGCACUGCCA	|||||||	CGUUAGUCGAUUGAUGUGACGGA
ENSBTAT00000013141	bta-miR-2284aa	157	163	64	GAGUGCUUAUAACUCACUUUUUU	|||||||	UUUUGGGUUUGUUUGAAAAAA
ENSBTAT00000027382	bta-miR-1271	761	767	58	GUGGUGCCCAGUCCAGUGCCAAA	|||||||	ACUCAUGAAUGAUCCACGGUUC
ENSBTAT00000027382	bta-miR-331-3p	152	158	82	AUCCUCCCGGGCCUCCCAGGGGA	|||||||	AAGAUCCUAUCCGGGUCCCCG
ENSBTAT00000027382	bta-miR-331-3p	704	710	4	GGGGGCGGGCCGGCCCCAGGGGU	|||||||	AAGAUCCUAUCCGGGUCCCCG
ENSBTAT00000027382	bta-miR-432_1ss23GT	563	569	66	CAUCCCUCCCCCCUUCUCCAAGC	|||||||	UGUGGGUUACUGGAUGAGGUUCU
ENSBTAT00000027382	chi-miR-148b-5p	2215	2221	54	CAAUUCCUGCUUGGGAGAACUUA	|||||||	CGGACUCACAUAUUGUCUUGAAG
ENSBTAT00000028557	bta-miR-125a_R-1	167	173	91	AGCAACUUCCUUCUCCUCAGGGA	|||||||	UGUCCAAUUUCCCAGAGUCCCU
ENSBTAT00000028557	bta-miR-339b	334	340	91	GAGUGGCUACUUGGGGACAGGGA	|||||||	CUCGAGGACCUCCUGUCCCU
ENSBTAT00000028557	chi-miR-30a-3p_R+1	347	353	85	GGGACAGGGAAGUCUACUGAAAA	|||||||	CGACGUUUGUAGGCUGACUUUC
ENSBTAT00000085132	bta-miR-125a_R-1	167	173	91	AGCAACUUCCUUCUCCUCAGGGA	|||||||	UGUCCAAUUUCCCAGAGUCCCU
ENSBTAT00000085132	bta-miR-339b	334	340	91	GAGUGGCUACUUGGGGACAGGGA	|||||||	CUCGAGGACCUCCUGUCCCU
ENSBTAT00000085132	chi-miR-30a-3p_R+1	347	353	85	GGGACAGGGAAGUCUACUGAAAA	|||||||	CGACGUUUGUAGGCUGACUUUC
ENSBTAT00000065044	bta-miR-129_R-1	153	159	50	CUGGGGGCCCAGGGGGCAAAAAA	|||||| |||||||	CGUUCGGGUCUGGCGUUUUUC
ENSBTAT00000063618	bta-miR-10b_R-1	416	422	53	GGUUGGAAGGUGGGUACAGGGUC	|||||||	UGUUUAAGCCAAGAUGUCCCAU
ENSBTAT00000069561	bta-miR-10b_R-1	416	422	53	GGUUGGAAGGUGGGUACAGGGUC	|||||||	UGUUUAAGCCAAGAUGUCCCAU
ENSBTAT00000070236	bta-miR-10b_R-1	416	422	53	GGUUGGAAGGUGGGUACAGGGUC	|||||||	UGUUUAAGCCAAGAUGUCCCAU
ENSBTAT00000015793	bta-miR-495	958	964	78	UGUGGAUCUUUUUCUGUUUGUUU	|||||||	UUCUUCACGUGGUACAAACAAA
ENSBTAT00000015793	bta-miR-495	962	968	89	GAUCUUUUUCUGUUUGUUUGUUU	|||||||	UUCUUCACGUGGUACAAACAAA
ENSBTAT00000085703	bta-miR-495	958	964	78	UGUGGAUCUUUUUCUGUUUGUUU	|||||||	UUCUUCACGUGGUACAAACAAA
ENSBTAT00000085703	bta-miR-495	962	968	89	GAUCUUUUUCUGUUUGUUUGUUU	|||||||	UUCUUCACGUGGUACAAACAAA
ENSBTAT00000021407	bta-miR-34c_R+1	292	298	72	GGAGCCAGGAGUGGGCACUGCCA	|||||||	CGUUAGUCGAUUGAUGUGACGGA
ENSBTAT00000076122	bta-miR-130a_R-2	1024	1030	83	ACAGCUUAGAACUAUUUGCACUA	|||||||	CGGGAAAAUUGUAACGUGAC
ENSBTAT00000076122	bta-miR-130a_R-2	242	248	58	GGGCCAGAAGUAGCUUUGCACUU	|||||||	CGGGAAAAUUGUAACGUGAC
ENSBTAT00000076122	bta-miR-148a	6614	6620	1	GCAGGGCCCACCCAGUGCACUGU	|||||||||	UGUUUCAAGACAUCACGUGACU
ENSBTAT00000076122	bta-miR-148a	8189	8195	72	GCCAAAUGACUGAAAGCACUGAU	||||||	UGUUUCAAGACAUCACGUGACU
ENSBTAT00000076122	bta-miR-21-3p_L+1R-2	8542	8548	91	AAGUACUGUAUCCUGUGCUGUUA	|||||||	UGUCGGGUAGCUGACGACAAC
ENSBTAT00000076122	bta-miR-380-3p	8340	8346	61	GUUUGCCUUAUAAAUUUACAUAA	||||||	UCUGCACCUGGUGUAAUGUAU
ENSBTAT00000076122	chi-miR-30a-3p_R+1	8182	8188	49	GUGUAUAGCCAAAUGACUGAAAG	|||||||	CGACGUUUGUAGGCUGACUUUC
ENSBTAT00000076122	chi-miR-30a-3p_R+1	98	104	84	AAAGCUUCCCGAUUAACUGAAAU	|||||||	CGACGUUUGUAGGCUGACUUUC
ENSBTAT00000069334	bta-miR-432_1ss23GT	383	389	88	UAAGAAGGGCUGUCACUCCAAGA	|||||||	UGUGGGUUACUGGAUGAGGUUCU
ENSBTAT00000071764	bta-miR-432_1ss23GT	383	389	88	UAAGAAGGGCUGUCACUCCAAGA	|||||||	UGUGGGUUACUGGAUGAGGUUCU
ENSBTAT00000030192	bta-miR-495	353	359	73	CAAAGGCCACCCUGAGUUUGUUU	|||| |||||||	UUCUUCACGUGGUA--CAAACAAA
ENSBTAT00000030192	bta-miR-495	65	71	20	GACUGCCUUAUCAGUGUUUGUUG	|||||||	UUCUUCACGUGGUACAAACAAA
ENSBTAT00000009806	bta-miR-34c_R+1	706	712	58	CAGGGUAUGGUCAAGCACUGCCU	|||||||	CGUUAGUCGAUUGAUGUGACGGA
ENSBTAT00000009806	bta-miR-432_1ss23GT	356	362	95	UGACAAAACCAUCCACUCCAAGA	|||||||	UGUGGGUUACUGGAUGAGGUUCU
ENSBTAT00000009807	bta-miR-125a_R-1	275	281	90	UGAUCUCACCGCUUCCUCAGGGA	|||||||	UGUCCAAUUUCCCAGAGUCCCU
ENSBTAT00000016073	bta-miR-199b	518	524	73	CUAACAAUAAGGCGUACACUGGG	|||||||	CUUGUCUAUCAGAUUUGUGACCC
ENSBTAT00000016073	bta-miR-21-3p_L+1R-2	338	344	53	UCCACUUUUGCUCCUUGCUGUUG	|||||||	UGUCGGGUAGCUGACGACAAC
ENSBTAT00000030185	bta-miR-125a_R-1	954	960	72	GCAUGUGGCUUUGUUCUCAGGGC	|| |||||||	UGUCCAAUUUCCCAGAGUCCCU
ENSBTAT00000030185	bta-miR-136_R-1	929	935	68	AAUUAAAUGUUGGGAAAUGGAGU	|||||||	GGUAGUAGUUUUGUUUACCUCA
ENSBTAT00000030185	bta-miR-339b	406	412	59	CCCAGCUCCCCUUGGGACAGGGU	|||||| |||||||	CUCGAGGACCUC-CUGUCCCU
ENSBTAT00000019057	bta-miR-1271	166	172	95	AUUCUCCAGCUUUCA--GUGCCAAA	||| |||||||	ACUCAUGAAUGAUCCACGGUUC
ENSBTAT00000019057	bta-miR-34c_R+1	201	207	67	AAUUCUGUAGACGGGCACUGCCC	|||||||	CGUUAGUCGAUUGAUGUGACGGA
ENSBTAT00000025996	bta-miR-128	176	182	59	UCCUCGGCCAGCCAGCACUGUGA	|||||||	UUUCUCUGGCCAAGUGACACU
ENSBTAT00000025996	bta-miR-339b	287	293	62	GCUAUAGUUGGGGAAGACAGGGG	|||||||	CUCGAGGACCUCCUGUCCCU
ENSBTAT00000067626	bta-miR-128	176	182	59	UCCUCGGCCAGCCAGCACUGUGA	|||||||	UUUCUCUGGCCAAGUGACACU
ENSBTAT00000067626	bta-miR-339b	287	293	62	GCUAUAGUUGGGGAAGACAGGGG	|||||||	CUCGAGGACCUCCUGUCCCU
ENSBTAT00000008224	bta-miR-128	202	208	36	CCCAGCGAGGCCCACCACUGUGC	|||||||	UUUCUCUGGCCAAGUGACACU
ENSBTAT00000008224	bta-miR-128	462	468	77	GGACAUUGGGGUUGUCACUGUGG	|||||||	UUUCUCUGGCCAAGUGACACU
ENSBTAT00000008224	bta-mir-2284aa-3-p3	750	756	76	AUAAAUGGCCUGCUUGGAUUUUU	|||||||	UUUUUCAAGCAAGCCUAAAAA
ENSBTAT00000026566	bta-miR-2285ce_L-1R-1	91	97	94	UUUUAUGUCAAUUAACAGGUUUU	|||||||	GUUUUUCAAGUAAGUCCAAAA
ENSBTAT00000026566	bta-miR-2285dd_L-1R-2	91	97	94	UUUUAUGUCAAUUAACAGGUUUU	|||||||	UUUUCAAGUAAGUCCAAAA
ENSBTAT00000036399	bta-miR-128	441	447	90	AAAAAAUCUAGAAGACACUGUGU	|||||||	UUUCUCUGGCCAAGUGACACU
ENSBTAT00000036399	bta-miR-30a-5p	401	407	92	AACUAAAGGUAAAGAUGUUUACA	|||||||	UCGAAGGUCAGCUCCUACAAAUGU
ENSBTAT00000036399	bta-miR-34c_R+1	494	500	91	AACUGAUUUUUUAGACACUGCCU	|||||||	CGUUAGUCGAUUGAUGUGACGGA
ENSBTAT00000036399	bta-mir-2285aj-p5_1ss4GA	139	145	60	CCUUAUUUUUGGACAUUUUUAGU	|||||||	UUUGGGUUUGCUUGAAAAAUCG
ENSBTAT00000036399	bta-mir-2285aj-p5_1ss4GA	486	492	92	GAUUUAUUAACUGAUUUUUUAGA	||| |||||||	UUUGGGUUUGCUUGAAAAAUCG
ENSBTAT00000036399	chi-miR-30a-3p_R+1	643	649	89	GUGAUGAAACGGAUCACUGAAAA	|||| |||||||	CGACGUUUGUAGGCUGACUUUC
ENSBTAT00000073687	bta-miR-23b-3p_R+1	107	113	76	CUUUUAUUCCAUGGAAAUGUGAU	||| |||||||	UCACCAUUAGGGACCGUUACACUA
ENSBTAT00000073687	bta-miR-34c_R+1	155	161	86	UCUUCAGCGUUAUUUACUGCCAU	||||| ||||||	CGUUAGUCGAUUGAUGUGACGGA
ENSBTAT00000073687	bta-miR-487a_R+1	379	385	84	ACCUGAUGAUUAUUGGUAUGAUC	|||| |||||||	UUGACCUACAGGGA--CAUACUAA
ENSBTAT00000056187	bta-mir-2284aa-3-p3	351	357	97	UUCUUGCAGUGGUUUGGAUUUUA	|||||||	UUUUUCAAGCAAGCCUAAAAA
ENSBTAT00000074307	bta-miR-199b	227	233	98	CCAUAUCACUCUGAAACACUGGA	|||||||	CUUGUCUAUCAGAUUUGUGACCC
ENSBTAT00000074307	chi-miR-379-3p	194	200	74	UUUUGUCCCAUUCAUGUUACAUC	||||||||||	CAAUCACCUGGUACAAUGUAU
ENSBTAT00000075477	bta-miR-199b	227	233	98	CCAUAUCACUCUGAAACACUGGA	|||||||	CUUGUCUAUCAGAUUUGUGACCC
ENSBTAT00000075477	chi-miR-379-3p	194	200	74	UUUUGUCCCAUUCAUGUUACAUC	||||||||||	CAAUCACCUGGUACAAUGUAU
ENSBTAT00000063874	bta-miR-199b	227	233	99	CCAUAUCACUCUGAAACACUGGA	|||||||	CUUGUCUAUCAGAUUUGUGACCC
ENSBTAT00000063874	chi-miR-379-3p	194	200	74	UUUUGUCCCAUUCAUGUUACAUC	||||||||||	CAAUCACCUGGUACAAUGUAU
ENSBTAT00000053743	PC-3p-58148_37	851	857	67	GCACUAAGGGCCAUGAGUACAUU	||||| |||||||	AAAAGUCCCGA---UCAUGUAA
ENSBTAT00000053743	bta-miR-23b-3p_R+1	869	875	63	ACAUUUCCAUUAGGAAAUGUGAG	||| |||||||	UCACCAUUAGGGACCG--UUACACUA
ENSBTAT00000053743	bta-miR-495	462	468	51	GCAGAGCUCACUCUUGUUUGUUC	|||||||	UUCUUCACGUGGUACAAACAAA
ENSBTAT00000004683	bta-miR-2284h-5p_L-3	286	292	80	CUUCUCUUGGAUUUUGAACUUUU	|||||||	UUUGGGCUUGCUUGAAAA
ENSBTAT00000004683	bta-miR-380-3p	480	486	97	UAACAUGGAAGAAAAAUUACAUA	|||| |||||||	UCUGCACCUGGUG--UAAUGUAU
ENSBTAT00000004683	bta-miR-432_1ss23GT	699	705	92	AUGUUUCUUGGUUUUCUCCAAGG	|||||||	UGUGGGUUACUGGAUGAGGUUCU
ENSBTAT00000004683	bta-miR-494_R+1	684	690	86	AUUAUAUGUUUGUUUAUGUUUCU	|||||||	UCUCCAAAGGGCACAUACAAAGU
ENSBTAT00000004683	bta-miR-495	676	682	93	UUAUUGCUAUUAUAUGUUUGUUU	|||||||	UUCUUCACGUGGUACAAACAAA
ENSBTAT00000004683	bta-miR-495	743	749	98	AUUGAUUUUUUGUUCGUUUGUUA	|||||||	UUCUUCACGUGGUACAAACAAA
ENSBTAT00000004683	bta-mir-2284aa-3-p3	279	285	77	GACGAGUCUUCUCUUGGAUUUUG	||| |||||||	UUUUUCAAGCAAGCCUAAAAA
ENSBTAT00000004683	bta-mir-2285cd-p5_1ss21GC	1	7	NA	NNNNNNNNNNNNNNNNACUUUUAG	||||||	CUUUUGGGUUUGCUUGAAAAA
ENSBTAT00000004683	bta-mir-2285cd-p5_1ss21GC	287	293	88	UUCUCUUGGAUUUUGAACUUUUA	|||||||	CUUUUGGGUUUGCUUGAAAAA
ENSBTAT00000004683	bta-mir-2285e-2-p5_1ss21TC	1	7	NA	NNNNNNNNNNNNNNNNACUUUUAG	||||||	CUUUUGGGUUUGCUUGAAAAA
ENSBTAT00000004683	bta-mir-2285e-2-p5_1ss21TC	287	293	88	UUCUCUUGGAUUUUGAACUUUUA	|||||||	CUUUUGGGUUUGCUUGAAAAA
ENSBTAT00000074374	bta-miR-2284h-5p_L-3	286	292	80	CUUCUCUUGGAUUUUGAACUUUU	|||||||	UUUGGGCUUGCUUGAAAA
ENSBTAT00000074374	bta-miR-380-3p	480	486	97	UAACAUGGAAGAAAAAUUACAUA	|||| |||||||	UCUGCACCUGGUG--UAAUGUAU
ENSBTAT00000074374	bta-miR-432_1ss23GT	699	705	92	AUGUUUCUUGGUUUUCUCCAAGG	|||||||	UGUGGGUUACUGGAUGAGGUUCU
ENSBTAT00000074374	bta-miR-494_R+1	684	690	86	AUUAUAUGUUUGUUUAUGUUUCU	|||||||	UCUCCAAAGGGCACAUACAAAGU
ENSBTAT00000074374	bta-miR-495	676	682	93	UUAUUGCUAUUAUAUGUUUGUUU	|||||||	UUCUUCACGUGGUACAAACAAA
ENSBTAT00000074374	bta-miR-495	743	749	98	AUUGAUUUUUUGUUCGUUUGUUA	|||||||	UUCUUCACGUGGUACAAACAAA
ENSBTAT00000074374	bta-mir-2284aa-3-p3	279	285	77	GACGAGUCUUCUCUUGGAUUUUG	||| |||||||	UUUUUCAAGCAAGCCUAAAAA
ENSBTAT00000074374	bta-mir-2285cd-p5_1ss21GC	1	7	NA	NNNNNNNNNNNNNNNNACUUUUAG	||||||	CUUUUGGGUUUGCUUGAAAAA
ENSBTAT00000074374	bta-mir-2285cd-p5_1ss21GC	287	293	88	UUCUCUUGGAUUUUGAACUUUUA	|||||||	CUUUUGGGUUUGCUUGAAAAA
ENSBTAT00000074374	bta-mir-2285e-2-p5_1ss21TC	1	7	NA	NNNNNNNNNNNNNNNNACUUUUAG	||||||	CUUUUGGGUUUGCUUGAAAAA
ENSBTAT00000074374	bta-mir-2285e-2-p5_1ss21TC	287	293	88	UUCUCUUGGAUUUUGAACUUUUA	|||||||	CUUUUGGGUUUGCUUGAAAAA
ENSBTAT00000025866	bta-miR-494_R+1	391	397	97	CAUUAAUAAAAUCGUAUGUUUCA	|||||||	UCUCCAAAGGGCACAUACAAAGU
ENSBTAT00000053008	bta-miR-128	1039	1045	55	GGCUGUUUAUCCCAGCACUGUGU	|||||||	UUUCUCUGGCCAAGUGACACU
ENSBTAT00000053008	bta-miR-148a	1248	1254	84	GAAUGAUGUUCAUCA-UGCACUGU	|||| |||||||	UGUUUCAAGACAUCACGUGACU
ENSBTAT00000053008	bta-miR-199b	1085	1091	86	CUUAAACAAUUUAGCACACUGGA	|||||||	CUUGUCUAUCAGAUUUGUGACCC
ENSBTAT00000053008	bta-miR-199b	907	913	54	GUAGGAAUUCGCUUAACACUGGC	|||||||	CUUGUCUAUCAGAUUUGUGACCC
ENSBTAT00000053008	bta-miR-2284aa	1412	1418	48	UAGUGUAAUUUUUACCUUUUUAC	||||||	UUUUGGGUUUGUUUGAAAAAA
ENSBTAT00000053008	bta-miR-2284aa	1418	1424	96	AAUUUUUACCUUUUUACUUUUUA	|||||||	UUUUGGGUUUGUUUGAAAAAA
ENSBTAT00000053008	bta-miR-2284aa	207	213	39	UGAAAAUGUUUGUUGCUUUUUAU	||||||	UUUUGGGUUUGUUUGAAAAAA
ENSBTAT00000053008	bta-miR-2284aa	457	463	79	AUAUCUCAAGCAUAUACUUUUUG	||| |||||||	UUUUGGGUUUGUU--UGAAAAAA
ENSBTAT00000053008	bta-miR-34c_R+1	217	223	93	UGUUGCUUUUUAUCUCACUGCCU	|||||||	CGUUAGUCGAUUGAUGUGACGGA
ENSBTAT00000053008	chi-miR-379-3p	1096	1102	85	UAGCACACUGGACUG-GUUACAUA	||||| |||||||	CAAUCACCUGGUACAAUGUAU
ENSBTAT00000053008	chi-miR-382-3p_R+1	1233	1239	61	AUCCAUAUUGUCAGGGAAUGAUG	||||| |||||||	UUUCACAACAGGCACUUACUAA
ENSBTAT00000053008	chi-miR-411a-3p	1096	1102	85	UAGCACACUGGACUG-GUUACAUA	||||| |||||||	CAAUCACCUGGCACAAUGUAU
ENSBTAT00000037047	bta-miR-128	165	171	34	UCAACAGUGAUGCCGACUGUGAU	||||||	UUUCUCUGGCCAAGUGACACU
ENSBTAT00000037047	bta-miR-128	84	90	90	AAAUUCUUUAUUUUUCACUGUGC	|||||||	UUUCUCUGGCCAAGUGACACU
ENSBTAT00000037047	bta-miR-2284aa	32	38	73	AAAAAUAUCGAGGAAACUUUUUU	|||||||	UUUUGGGUUUGUUUGAAAAAA
ENSBTAT00000037047	bta-miR-380-3p	139	145	69	UUUGGAAUAAUGACUAUUACAUG	|||||||	UCUGCACCUGGUGUAAUGUAU
ENSBTAT00000037047	bta-mir-2285aj-p5_1ss4GA	35	41	79	AAUAUCGAGGAAACU---UUUUUAGU	|||| |||||||	UUUGGGUUUGCUUGAAAAAUCG
ENSBTAT00000037047	bta-mir-2285cd-p5_1ss21GC	31	37	69	AAAAAAUAUCGAGGAAACUUUUU	|||||||	CUUUUGGGUUUGCUUGAAAAA
ENSBTAT00000037047	bta-mir-2285e-2-p5_1ss21TC	31	37	69	AAAAAAUAUCGAGGAAACUUUUU	|||||||	CUUUUGGGUUUGCUUGAAAAA
ENSBTAT00000009864	bta-miR-487a_R+1	89	95	57	UGUCAGGCAUAUCCAGUAUGAUU	|||||||	UUGACCUACAGGGACAUACUAA
ENSBTAT00000009864	bta-miR-495	624	630	97	GAAAACAUUUGGCAUGUUUGUUA	|||||||	UUCUUCACGUGGUACAAACAAA
ENSBTAT00000030129	bta-miR-126-5p	356	362	54	CUGGGACCAGAUAGGUAAUAAUC	|||| |||||||	GCGCAUGGUUUUC--AUUAUUAC
ENSBTAT00000030129	bta-miR-139	465	471	57	GUAAUUUGGUACUCAACUGUAGG	|||||||	UGACCUCUGUGCACGUGACAUCU
ENSBTAT00000030129	bta-miR-21-3p_L+1R-2	257	263	78	CUACUAGAUGCAUAU--UGCUGUUG	||| |||||||	UGUCGGGUAGCUGACGACAAC
ENSBTAT00000030129	chi-miR-30a-3p_R+1	840	846	74	CUGCGUCUUUUAAUGACUGAAAU	|||||||	CGACGUUUGUAGGCUGACUUUC
ENSBTAT00000066188	bta-miR-125a_R-1	481	487	71	GCAGCUGUUUUCCUGCUCAGGGG	|||||||	UGUCCAAUUUCCCAGAGUCCCU
ENSBTAT00000066188	bta-miR-1271	261	267	8	UAAUUCGGCCAUGCUUGCCAAAG	||||||	ACUCAUGAAUGAUCCACGGUUC
ENSBTAT00000066188	bta-miR-1271	95	101	53	CCUUUCAUUGCCCUAUGCCAAAU	||||||	ACUCAUGAAUGAUCCACGGUUC
ENSBTAT00000066188	bta-miR-494_R+1	333	339	58	ACUUUUUCUUCUGCUUGUUUCAA	|||| ||||||	UCUCCAAAGGGCACAUACAAAGU
ENSBTAT00000066188	bta-mir-2285aj-p5_1ss4GA	528	534	94	UUUCCAUUGUUAAUAUUUUUAGA	|||||||	UUUGGGUUUGCUUGAAAAAUCG
ENSBTAT00000066188	chi-miR-30a-3p_R+1	347	353	82	UUGUUUCAAAUAUUU-ACUGAAAC	|||| |||||||	CGACGUUUGUAGGCUGACUUUC
ENSBTAT00000028322	bta-miR-125a_R-1	1455	1461	21	AACAGACUGCUACCUUCAGGGAG	||||||	UGUCCAAUUUCCCAGAGUCCCU
ENSBTAT00000028322	bta-miR-125a_R-1	290	296	62	ACUGGGUGGUUCUGCCUCAGGGU	|||||||	UGUCCAAUUUCCCAGAGUCCCU
ENSBTAT00000028322	bta-miR-125a_R-1	496	502	94	CAGGCAGGCAGAUGUCUCAGGGA	|||||||	UGUCCAAUUUCCCAGAGUCCCU
ENSBTAT00000028322	bta-miR-21-3p_L+1R-2	83	89	90	AUAUUUUAAAAAGGCUGCUGUUA	|||||||	UGUCGGGUAGCUGACGACAAC
ENSBTAT00000028322	bta-miR-494_R+1	39	45	98	CAACAUUUUGUUUUUAUGUUUCA	|||||||	UCUCCAAAGGGCACAUACAAAGU
ENSBTAT00000028319	bta-mir-2284aa-3-p3	848	854	70	UCAGACAUCUGUUUUGGAUUUUC	|||||||	UUUUUCAAGCAAGCCUAAAAA
ENSBTAT00000028319	chi-miR-379-3p	621	627	70	AAUUUGAGACACUGAGUUACAUG	|||||||	CAAUCACCUGGUACAAUGUAU
ENSBTAT00000028319	chi-miR-411a-3p	621	627	71	AAUUUGAGACACUGAGUUACAUG	|||||||	CAAUCACCUGGCACAAUGUAU
ENSBTAT00000007077	bta-let-7a-5p	203	209	76	CUUUUAUAUUUUGUCCUACCUCC	|||||||	UUGAUAUGUUGGAUGAUGGAGU
ENSBTAT00000007077	bta-let-7b	203	209	50	CUUUUAUAUUUUGUCCUACCUCC	|||||||	UUGGUGUGUUGGAUGAUGGAGU
ENSBTAT00000007077	bta-let-7e_R+1	203	209	76	CUUUUAUAUUUUGUCCUACCUCC	|||||||	UUGAUAUGUUGGAGGAUGGAGU
ENSBTAT00000007077	bta-miR-125a_R-1	808	814	67	ACUAGUGAUCAUUCAUCAGGGAU	||||||	UGUCCAAUUUCCCAGAGUCCCU
ENSBTAT00000007077	bta-miR-125a_R-1	909	915	97	AGCAUGACUCUCUAUCUCAGGGA	|||||||	UGUCCAAUUUCCCAGAGUCCCU
ENSBTAT00000007077	bta-miR-128	680	686	32	AAUGUGGAACCUGUA-ACUGUGAA	||| ||||||	UUUCUCUGGCCAAGUGACACU
ENSBTAT00000007077	bta-miR-128	847	853	95	AGCCCUUCAAAGACACACUGUGA	|||||||	UUUCUCUGGCCAAGUGACACU
ENSBTAT00000007077	bta-miR-139	48	54	94	GGGAUGCCAAGACCAACUGUAGA	|||||||	UGACCUCUGUGCACGUGACAUCU
ENSBTAT00000007077	bta-miR-6524_R+1	865	871	74	UGUGAGGAGGGAGUUCAGAGUAG	||| |||||||	UGUCAAUCCAAUGAGUCUCAUU
ENSBTAT00000045511	bta-miR-10a_R-1	396	402	93	GAGAAUUUCUCAGAAACAGGGUU	|||||||	UGUUUAAGCCUAGAUGUCCCAU
ENSBTAT00000045511	bta-miR-10b_R-1	396	402	93	GAGAAUUUCUCAGAAACAGGGUU	|||||||	UGUUUAAGCCAAGAUGUCCCAU
ENSBTAT00000045511	bta-miR-128	2324	2330	92	UUCCUUCUACUGAUUCACUGUGA	|||||||	UUUCUCUGGCCAAGUGACACU
ENSBTAT00000045511	bta-miR-129_R-1	63	69	66	CUUUGUUGAAAUGUUGCAAAAAG	|||||||	CGUUCGGGUCUGGCGUUUUUC
ENSBTAT00000045511	bta-miR-136_R-1	2679	2685	96	AGAUUAUCUUUCCUAAAUGGAGA	|||||||	GGUAGUAGUUUUGUUUACCUCA
ENSBTAT00000045511	bta-miR-199b	1329	1335	56	UAAUUAGUAAAGUUCCACUGGAA	|||| ||||||	CUUGUCUAUCAGAUUU--GUGACCC
ENSBTAT00000045511	bta-miR-199b	2781	2787	96	CAUAAGUUGCCAUUCACACUGGA	|||||||	CUUGUCUAUCAGAUUUGUGACCC
ENSBTAT00000045511	bta-miR-323	845	851	53	UAUGAUCACUGGUUUUAAUGUGU	|||||||	UCUCCAGCUGGCACAUUACACG
ENSBTAT00000045511	bta-miR-432_1ss23GT	268	274	79	UUUUAAAAGGCUGAACUCCAAGG	|||||||	UGUGGGUUACUGGAUGAGGUUCU
ENSBTAT00000045511	bta-miR-495	2852	2858	91	UCUUGGUAAUUUUAUGUUUGUUG	|||||||	UUCUUCACGUGGUACAAACAAA
ENSBTAT00000045511	chi-miR-30a-3p_R+1	2100	2106	81	UUGUUCAGACUAGUGACUGAAAA	|||||||	CGACGUUUGUAGGCUGACUUUC
ENSBTAT00000045511	chi-miR-30a-3p_R+1	772	778	66	AGACUGAAUGACUGAACUGAAAU	|||||||	CGACGUUUGUAGGCUGACUUUC
ENSBTAT00000004619	bta-miR-129_R-1	63	69	67	CUUUGUUGAAAUGUUGCAAAAAG	|||||||	CGUUCGGGUCUGGCGUUUUUC
ENSBTAT00000007524	efu-mir-9341-p5_1ss3TC_1	48	54	93	CAGGGCAAGUCAGAGGAAGCGAA	||| |||||||	GGUUUUCCGGCU-CUUCGCUA
ENSBTAT00000007524	efu-mir-9341-p5_1ss3TC_2	48	54	93	CAGGGCAAGUCAGAGGAAGCGAA	||| |||||||	CGGUUUUCCGGCU-CUUCGCUA
ENSBTAT00000007524	efu-mir-9341-p5_1ss3TC_3	48	54	93	CAGGGCAAGUCAGAGGAAGCGAA	||| |||||||	UCGGUUUUCCGGCU-CUUCGCUA
ENSBTAT00000001731	bta-miR-1271	347	353	95	AUGCCCUGAUUCCUAGUGCCAAA	|||||||	ACUCAUGAAUGAUCCACGGUUC
ENSBTAT00000001731	bta-miR-21-3p_L+1R-2	18	24	53	GUCUACUGACCACUCGCUGUUAU	||||||	UGUCGGGUAGCUGACGACAAC
ENSBTAT00000001731	bta-miR-494_R+1	115	121	95	UGUAUAACAGGGCUUAUGUUUCA	|||||||	UCUCCAAAGGGCACAUACAAAGU
ENSBTAT00000001731	bta-miR-494_R+1	513	519	31	UGAAGGAUGGUGGUUUGUUUCAU	||||||	UCUCCAAAGGGCACAUACAAAGU
ENSBTAT00000009171	bta-miR-10a_R-1	730	736	72	CGUUAGAGAAGAGAAACAGGGUG	|||||||	UGUUUAAGCCUAGAUGUCCCAU
ENSBTAT00000009171	bta-miR-10b_R-1	730	736	60	CGUUAGAGAAGAGAAACAGGGUG	|||||||	UGUUUAAGCCAAGAUGUCCCAU
ENSBTAT00000009171	bta-miR-99b	1581	1587	97	UUCAGGGAAAGAUUUUACGGGUA	|||||||	GCGUUCCAGCCAAGAUGCCCAC
ENSBTAT00000009171	bta-mir-2285aj-p5_1ss4GA	1976	1982	71	ACAUAAAGGAUAAACUUUUAGAA	||| ||||||	UUUGGGUUUGCUUGA--AAAAUCG
ENSBTAT00000009171	bta-mir-2285cd-p5_1ss21GC	1973	1979	98	CACACAUAAAGGAUAAACUUUUA	|||||||	CUUUUGGGUUUGCUUGAAAAA
ENSBTAT00000009171	bta-mir-2285cd-p5_1ss21GC	920	926	28	AGACACAGGAUAGAUAACUUUUU	|||||||	CUUUUGGGUUUGCUUGAAAAA
ENSBTAT00000009171	bta-mir-2285e-2-p5_1ss21TC	1973	1979	98	CACACAUAAAGGAUAAACUUUUA	|||||||	CUUUUGGGUUUGCUUGAAAAA
ENSBTAT00000009171	bta-mir-2285e-2-p5_1ss21TC	920	926	28	AGACACAGGAUAGAUAACUUUUU	|||||||	CUUUUGGGUUUGCUUGAAAAA
ENSBTAT00000009171	chi-miR-30a-3p_R+1	1913	1919	75	GAACAGAGUUAAUCAACUGAAAG	|||||||	CGACGUUUGUAGGCUGACUUUC
ENSBTAT00000009171	chi-miR-382-3p_R+1	1058	1064	66	UCUUGAUUUGUUUCAGAAUGAUG	|||| |||||||	UUUCACAACAGGCACUUACUAA
ENSBTAT00000009171	chi-miR-382-3p_R+1	1127	1133	45	CCAGAAAGGUCUGGAGAAUGAUU	|||||||	UUUCACAACAGGCACUUACUAA
ENSBTAT00000009171	chi-miR-382-3p_R+1	1184	1190	12	ACAUUAAACAACACAAAUGAUAU	||||||	UUUCACAACAGGCACUUACUAA
ENSBTAT00000009171	hsa-miR-139-3p	63	69	91	CAGCCUACAGUGCUGCGUCUCCC	|||| |||||||	UGAGGUUGUCCCGGCGCAGAGGU
ENSBTAT00000026403	bta-miR-128	57	63	74	CAGUAGUGUGAGAUUCACUGUGC	|||||||	UUUCUCUGGCCAAGUGACACU
ENSBTAT00000086594	bta-miR-126-5p	1792	1798	77	UGAUGCUGAUGAUGAUAAUAAUA	|||||||	GCGCAUGGUUUUCAUUAUUAC
ENSBTAT00000086594	bta-miR-126-5p	1795	1801	80	UGCUGAUGAUGAUAAUAAUAAUA	|||||||	GCGCAUGGUUUUCAUUAUUAC
ENSBTAT00000086594	bta-miR-128	1074	1080	38	UGACUCUACAUAAUUACUGUGAC	||||||	UUUCUCUGGCCAAGUGACACU
ENSBTAT00000086594	bta-miR-128	1089	1095	41	ACUGUGACAUAAGUUACUGUGAC	||| ||||||	UUUCUCUGGCCAAG-UGACACU
ENSBTAT00000086594	bta-miR-128	341	347	89	AUGACCUUAAUCAGGCACUGUGA	|||||||	UUUCUCUGGCCAAGUGACACU
ENSBTAT00000086594	bta-miR-128	842	848	46	UGGAUAAAUAUAAUUACUGUGAC	||||||	UUUCUCUGGCCAAGUGACACU
ENSBTAT00000086594	bta-miR-199b	2774	2780	71	ACUGAGGGCUUUAUGACACUGGC	|||||||	CUUGUCUAUCAGAUUUGUGACCC
ENSBTAT00000086594	bta-miR-339b	2267	2273	92	GCUUGUAGAUUCAGUGACAGGGA	|||||||	CUCGAGGACCUCCUGUCCCU
ENSBTAT00000086594	bta-miR-411a	681	687	76	UGCAGAAUAGAAAAUUCUACUAU	|||||||	GCAUGCGAUAUGCCAGAUGAUA
ENSBTAT00000086594	bta-miR-432_1ss23GT	1957	1963	55	GGAAUUUUGAGGAUUUCCAAGAU	||| ||||||	UGUGGGUUACUGGAUGAGGUUCU
ENSBTAT00000086594	bta-miR-495	1866	1872	72	UGUUACUGGUGGCAUGUUUGUUA	|||||||	UUCUUCACGUGGUACAAACAAA
ENSBTAT00000086594	chi-miR-379-3p	1191	1197	3	UCACACCAUUCCUACUUACAUAG	||||||	CAAUCACCUGGUACAAUGUAU
ENSBTAT00000086594	chi-miR-379-3p	660	666	60	GAGUGAAGAGGUUUAGUUACAUG	|||||||	CAAUCACCUGGUACAAUGUAU
ENSBTAT00000086594	chi-miR-379-3p	701	707	27	UAUUGAUUGAUUGGUGUUACAUG	|||||||	CAAUCACCUGGUACAAUGUAU
ENSBTAT00000086594	chi-miR-379-3p	943	949	8	UCACACCAUUCCUACUUACAUAG	||||||	CAAUCACCUGGUACAAUGUAU
ENSBTAT00000086594	chi-miR-411a-3p	1191	1197	2	UCACACCAUUCCUACUUACAUAG	||||||	CAAUCACCUGGCACAAUGUAU
ENSBTAT00000086594	chi-miR-411a-3p	660	666	60	GAGUGAAGAGGUUUAGUUACAUG	|||||||	CAAUCACCUGGCACAAUGUAU
ENSBTAT00000086594	chi-miR-411a-3p	701	707	27	UAUUGAUUGAUUGGUGUUACAUG	|||||||	CAAUCACCUGGCACAAUGUAU
ENSBTAT00000086594	chi-miR-411a-3p	943	949	6	UCACACCAUUCCUACUUACAUAG	||||||	CAAUCACCUGGCACAAUGUAU
ENSBTAT00000005228	bta-miR-30a-5p	50	56	97	UAUUCUAUCCUUAUUUGUUUACA	|||||||	UCGAAGGUCAGCUCCUACAAAUGU
ENSBTAT00000061466	bta-miR-129_R-1	60	66	82	UUUCUCCUAUACCAAGCAAAAAG	|||||||	CGUUCGGGUCUGGCGUUUUUC
ENSBTAT00000061466	bta-miR-2284h-5p_L-3	424	430	79	UUUAAGAGGAAACGAGAACUUUU	|||||||	UUUGGGCUUGCUUGAAAA
ENSBTAT00000061466	bta-miR-30a-5p	143	149	97	UUUGUAUCUAAUUUUUGUUUACA	|||||||	UCGAAGGUCAGCUCCUACAAAUGU
ENSBTAT00000061466	bta-mir-2284aa-3-p3	270	276	52	UAUUGUUUUAGAGUAGAUUUUAU	||| ||||||	UUUUUCAAGCAAGC--CUAAAAA
ENSBTAT00000061466	bta-mir-2284aa-3-p3	818	824	84	AACAAAUUGAGAUUUGGAUUUUU	|||||||	UUUUUCAAGCAAGCCUAAAAA
ENSBTAT00000061466	bta-mir-2285cd-p5_1ss21GC	425	431	85	UUAAGAGGAAACGAGAACUUUUA	||||| |||||||	CUUUUGGGUUUGC--UUGAAAAA
ENSBTAT00000061466	bta-mir-2285cd-p5_1ss21GC	751	757	96	UUUACCCUAUUAACAAACUUUUA	|||| |||||||	CUUUUGGGUUUGC---UUGAAAAA
ENSBTAT00000061466	bta-mir-2285e-2-p5_1ss21TC	425	431	85	UUAAGAGGAAACGAGAACUUUUA	||||| |||||||	CUUUUGGGUUUGC--UUGAAAAA
ENSBTAT00000061466	bta-mir-2285e-2-p5_1ss21TC	751	757	96	UUUACCCUAUUAACAAACUUUUA	|||| |||||||	CUUUUGGGUUUGC---UUGAAAAA
ENSBTAT00000061466	chi-miR-148b-5p	423	429	56	GUUUAAGAGGAAACGAGAACUUU	|||||||	CGGACUCACAUAUUGUCUUGAAG
ENSBTAT00000061466	chi-miR-148b-5p	543	549	74	GUGGUUGAUACGUUUAGAACUUC	|||||||	CGGACUCACAUAUUGUCUUGAAG
ENSBTAT00000061466	chi-miR-30a-3p_R+1	440	446	93	AACUUUUAUAGAGUAACUGAAAA	|||||||	CGACGUUUGUAGGCUGACUUUC
ENSBTAT00000061466	chi-miR-30a-3p_R+1	90	96	58	AAUAACAUUGAGGUGCUGAAAAA	||||| ||||||	CGACGUUUGUAGGCU---GACUUUC
ENSBTAT00000067488	bta-miR-129_R-1	962	968	83	CCCUCCAGUUAUUAAGCAAAAAU	|||||||	CGUUCGGGUCUGGCGUUUUUC
ENSBTAT00000067488	bta-miR-139	786	792	95	CUCCUAUACAUAUGUACUGUAGA	||| |||||||	UGACCUCUGUGCACGUGACAUCU
ENSBTAT00000067488	bta-miR-139	932	938	72	CUGAUCCCAGAUUAAACUGUAGG	|||||||	UGACCUCUGUGCACGUGACAUCU
ENSBTAT00000067488	bta-miR-2284aa	1662	1668	76	UUUACAACUCAAAUA-ACUUUUUA	|||| |||||||	UUUUGGGUUUGUUUGAAAAAA
ENSBTAT00000067488	bta-miR-2284aa	1733	1739	8	UUAGAAUUAGUCUUCCUUUUUAA	||||||	UUUUGGGUUUGUUUGAAAAAA
ENSBTAT00000067488	bta-miR-23b-3p_R+1	1582	1588	39	CAUGAAUUAAAGAUAAAUGUGAU	|||||||	UCACCAUUAGGGACCGUUACACUA
ENSBTAT00000067488	bta-miR-23b-3p_R+1	1614	1620	23	UUACUGUGACACAAUAAUGUGAU	|||||||	UCACCAUUAGGGACCGUUACACUA
ENSBTAT00000067488	bta-miR-23b-3p_R+1	2543	2549	68	UCAUUGUAAACUAGAAAUGUGAU	|||||||	UCACCAUUAGGGACCGUUACACUA
ENSBTAT00000067488	bta-miR-23b-3p_R+1	885	891	27	UCUUAUAUGGCCAACAAUGUGAC	|||||||	UCACCAUUAGGGACCGUUACACUA
ENSBTAT00000067488	bta-miR-323	1582	1588	10	CAUGAAUUAAAGAUAAAUGUGAU	||||||	UCUCCAGCUGGCACAUUACACG
ENSBTAT00000067488	bta-miR-323	1613	1619	72	GUUACUGUGACACAAUAAUGUGA	||| |||||||	UCUCCAGCUGGCACAUUACACG
ENSBTAT00000067488	bta-miR-323	2543	2549	38	UCAUUGUAAACUAGAAAUGUGAU	||||||	UCUCCAGCUGGCACAUUACACG
ENSBTAT00000067488	bta-miR-323	885	891	15	UCUUAUAUGGCCAACAAUGUGAC	||||||	UCUCCAGCUGGCACAUUACACG
ENSBTAT00000067488	bta-miR-339b	2379	2385	92	CAUCACAGAAGCAUUGACAGGGA	|||||||	CUCGAGGACCUCCUGUCCCU
ENSBTAT00000067488	bta-miR-380-3p	2280	2286	55	GAAAAUGAAGGAGCA-AUUACAUU	||| |||||||	UCUGCACCUGGUGUAAUGUAU
ENSBTAT00000067488	bta-miR-487a_R+1	2580	2586	58	GACAAGAAAAGUUCAGUAUGAUU	|||||||	UUGACCUACAGGGACAUACUAA
ENSBTAT00000067488	bta-miR-6524_R+1	2462	2468	56	UGAGUAGCAUUGGGACAGAGUAC	|||||||	UGUCAAUCCAAUGAGUCUCAUU
ENSBTAT00000067488	bta-mir-2285cd-p5_1ss21GC	125	131	46	UAAAUCAGAUACUUUACUUUUAA	||||||	CUUUUGGGUUUGCUUGAAAAA
ENSBTAT00000067488	bta-mir-2285cd-p5_1ss21GC	1512	1518	69	UUGGAUUUUCCUAAUAACUUUUA	|||||||	CUUUUGGGUUUGCUUGAAAAA
ENSBTAT00000067488	bta-mir-2285cd-p5_1ss21GC	1661	1667	59	GUUUACAACUCAAAU-AACUUUUU	|||| |||||||	CUUUUGGGUUUGCUUGAAAAA
ENSBTAT00000067488	bta-mir-2285cd-p5_1ss21GC	1695	1701	69	UUUAAAGAGAAAACAAACUUUUA	|||||||	CUUUUGGGUUUGCUUGAAAAA
ENSBTAT00000067488	bta-mir-2285cd-p5_1ss21GC	240	246	72	UUGCACAAACUUUGUAACUUUUG	|||||||	CUUUUGGGUUUGCUUGAAAAA
ENSBTAT00000067488	bta-mir-2285cd-p5_1ss21GC	88	94	42	AUUAAAUGAGCAUUCACUUUUAC	||||||	CUUUUGGGUUUGCUUGAAAAA
ENSBTAT00000067488	bta-mir-2285e-2-p5_1ss21TC	125	131	46	UAAAUCAGAUACUUUACUUUUAA	||||||	CUUUUGGGUUUGCUUGAAAAA
ENSBTAT00000067488	bta-mir-2285e-2-p5_1ss21TC	1512	1518	69	UUGGAUUUUCCUAAUAACUUUUA	|||||||	CUUUUGGGUUUGCUUGAAAAA
ENSBTAT00000067488	bta-mir-2285e-2-p5_1ss21TC	1661	1667	59	GUUUACAACUCAAAU-AACUUUUU	|||| |||||||	CUUUUGGGUUUGCUUGAAAAA
ENSBTAT00000067488	bta-mir-2285e-2-p5_1ss21TC	1695	1701	69	UUUAAAGAGAAAACAAACUUUUA	|||||||	CUUUUGGGUUUGCUUGAAAAA
ENSBTAT00000067488	bta-mir-2285e-2-p5_1ss21TC	240	246	72	UUGCACAAACUUUGUAACUUUUG	|||||||	CUUUUGGGUUUGCUUGAAAAA
ENSBTAT00000067488	bta-mir-2285e-2-p5_1ss21TC	88	94	42	AUUAAAUGAGCAUUCACUUUUAC	||||||	CUUUUGGGUUUGCUUGAAAAA
ENSBTAT00000067488	chi-miR-30a-3p_R+1	2171	2177	68	GCCAACUUAGGAAGGACUGAAAA	|||||||	CGACGUUUGUAGGCUGACUUUC
ENSBTAT00000067488	chi-miR-382-3p_R+1	1487	1493	3	GUACCUAGGUGCCAGGAAUGAUG	|||||||	UUUCACAACAGGCACUUACUAA
ENSBTAT00000067488	chi-miR-382-3p_R+1	152	158	63	GCACAGAAUAGUUUUAAUGAUAA	||||||	UUUCACAACAGGCACUUACUAA
ENSBTAT00000067488	chi-miR-382-3p_R+1	2093	2099	8	UGUAAUUGAGCGUUAAAUGAUAA	||| ||||||	UUUCACAACAGGCAC-UUACUAA
ENSBTAT00000070005	bta-miR-331-3p	478	484	81	UUACCAUCUGAGCCACCAGGGGU	|||||||	AAGAUCCUAUCCGGGUCCCCG
ENSBTAT00000070005	bta-miR-380-3p	102	108	98	UUUUUCAGCAAGAAUAUUACAUA	|||||||	UCUGCACCUGGUGUAAUGUAU
ENSBTAT00000070005	bta-miR-380-3p	746	752	20	AAUUCUAAUUUGAGGAUUACAUU	|||||||	UCUGCACCUGGUGUAAUGUAU
ENSBTAT00000070005	chi-miR-379-3p	103	109	64	UUUUCAGCAAGAAUAUUACAUAA	||||||	CAAUCACCUGGUACAAUGUAU
ENSBTAT00000070005	chi-miR-411a-3p	103	109	64	UUUUCAGCAAGAAUAUUACAUAA	||||||	CAAUCACCUGGCACAAUGUAU
ENSBTAT00000004781	bta-miR-331-3p	478	484	81	UUACCAUCUGAGCCACCAGGGGU	|||||||	AAGAUCCUAUCCGGGUCCCCG
ENSBTAT00000004781	bta-miR-380-3p	102	108	98	UUUUUCAGCAAGAAUAUUACAUA	|||||||	UCUGCACCUGGUGUAAUGUAU
ENSBTAT00000004781	bta-miR-380-3p	746	752	20	AAUUCUAAUUUGAGGAUUACAUU	|||||||	UCUGCACCUGGUGUAAUGUAU
ENSBTAT00000004781	chi-miR-379-3p	103	109	64	UUUUCAGCAAGAAUAUUACAUAA	||||||	CAAUCACCUGGUACAAUGUAU
ENSBTAT00000004781	chi-miR-411a-3p	103	109	64	UUUUCAGCAAGAAUAUUACAUAA	||||||	CAAUCACCUGGCACAAUGUAU
ENSBTAT00000031148	chi-miR-30a-3p_R+1	106	112	79	UAAAAUAAGAAUGAUACUGAAAG	|||||||	CGACGUUUGUAGGCUGACUUUC
ENSBTAT00000046511	bta-miR-2284aa	178	184	78	CUAUAAUUCGAAUAUACUUUUUG	|||||||	UUUUGGGUUUGUUUGAAAAAA
ENSBTAT00000046511	chi-miR-30a-3p_R+1	489	495	85	UUUUCAAGUUGUCUAACUGAAAU	|||||||	CGACGUUUGUAGGCUGACUUUC
ENSBTAT00000006967	bta-miR-495	544	550	69	GGGACCUUAGCUAAGGUUUGUUU	|||||||	UUCUUCACGUGGUACAAACAAA
ENSBTAT00000004058	bta-miR-128	224	230	70	CUGGCCUCUGGGCGUCACUGUGA	|||||||	UUUCUCUGGCCAAGUGACACU
ENSBTAT00000026261	bta-miR-128	814	820	52	UCCUUAGCCCACUACCACUGUGG	|||||||	UUUCUCUGGCCAAGUGACACU
ENSBTAT00000074359	bta-miR-125a_R-1	1111	1117	91	UGCCUGCGUGAUGUGCUCAGGGA	|||||||	UGUCCAAUUUCCCAGAGUCCCU
ENSBTAT00000083805	bta-miR-125a_R-1	1227	1233	91	UGCCUGCGUGAUGUGCUCAGGGA	|||||||	UGUCCAAUUUCCCAGAGUCCCU
ENSBTAT00000083805	bta-miR-125a_R-1	12	18	NA	NNNNNGUGGCUCUGUCCUCAGGGU	|||||||	UGUCCAAUUUCCCAGAGUCCCU
ENSBTAT00000083805	bta-miR-2284h-5p_L-3	97	103	90	GUCAUCUCACGUGGAGAACUUUA	|||||||	UUUGGGCUUGCUUGAAAA
ENSBTAT00000083805	bta-miR-495	59	65	70	ACCUAGUUCUUUCCAGUUUGUUU	|||||||	UUCUUCACGUGGUACAAACAAA
ENSBTAT00000084046	bta-miR-125a_R-1	1111	1117	91	UGCCUGCGUGAUGUGCUCAGGGA	|||||||	UGUCCAAUUUCCCAGAGUCCCU
ENSBTAT00000067753	bta-miR-125a_R-1	1227	1233	91	UGCCUGCGUGAUGUGCUCAGGGA	|||||||	UGUCCAAUUUCCCAGAGUCCCU
ENSBTAT00000067753	bta-miR-125a_R-1	12	18	NA	NNNNNGUGGCUCUGUCCUCAGGGU	|||||||	UGUCCAAUUUCCCAGAGUCCCU
ENSBTAT00000067753	bta-miR-2284h-5p_L-3	97	103	90	GUCAUCUCACGUGGAGAACUUUA	|||||||	UUUGGGCUUGCUUGAAAA
ENSBTAT00000067753	bta-miR-495	59	65	70	ACCUAGUUCUUUCCAGUUUGUUU	|||||||	UUCUUCACGUGGUACAAACAAA
ENSBTAT00000066170	bta-miR-125a_R-1	1227	1233	91	UGCCUGCGUGAUGUGCUCAGGGA	|||||||	UGUCCAAUUUCCCAGAGUCCCU
ENSBTAT00000066170	bta-miR-125a_R-1	12	18	NA	NNNNNGUGGCUCUGUCCUCAGGGU	|||||||	UGUCCAAUUUCCCAGAGUCCCU
ENSBTAT00000066170	bta-miR-2284h-5p_L-3	97	103	90	GUCAUCUCACGUGGAGAACUUUA	|||||||	UUUGGGCUUGCUUGAAAA
ENSBTAT00000066170	bta-miR-495	59	65	70	ACCUAGUUCUUUCCAGUUUGUUU	|||||||	UUCUUCACGUGGUACAAACAAA
ENSBTAT00000010335	bta-miR-21-3p_L+1R-2	376	382	96	AUUAUUUCUUGGAUUUGCUGUUA	|||||||	UGUCGGGUAGCUGACGACAAC
ENSBTAT00000010335	bta-miR-2284aa	614	620	95	UUUUAAAUUAAAUCAACUUUUUA	|||||||	UUUUGGGUUUGUUUGAAAAAA
ENSBTAT00000010335	bta-miR-2284aa	978	984	61	UAAAUUUACACGUAGACUUUUUC	|||||||	UUUUGGGUUUGUUUGAAAAAA
ENSBTAT00000010335	bta-mir-2285cd-p5_1ss21GC	613	619	70	AUUUUAAAUUAAAUCAACUUUUU	|||||||	CUUUUGGGUUUGCUUGAAAAA
ENSBTAT00000010335	bta-mir-2285e-2-p5_1ss21TC	613	619	70	AUUUUAAAUUAAAUCAACUUUUU	|||||||	CUUUUGGGUUUGCUUGAAAAA
ENSBTAT00000019400	bta-miR-23b-3p_R+1	30	36	84	CUUUGUGUGUUUUUAAAUGUGAU	|||||||	UCACCAUUAGGGACCGUUACACUA
ENSBTAT00000019400	bta-miR-432_1ss23GT	263	269	95	GUCCAGGAUGACUUUCUCCAAGG	||||| |||||||	UGUGGGUUACUGGAUGAGGUUCU
ENSBTAT00000070553	bta-miR-23b-3p_R+1	30	36	84	CUUUGUGUGUUUUUAAAUGUGAU	|||||||	UCACCAUUAGGGACCGUUACACUA
ENSBTAT00000070553	bta-miR-432_1ss23GT	263	269	95	GUCCAGGAUGACUUUCUCCAAGG	||||| |||||||	UGUGGGUUACUGGAUGAGGUUCU
ENSBTAT00000083125	bta-miR-23b-3p_R+1	30	36	84	CUUUGUGUGUUUUUAAAUGUGAU	|||||||	UCACCAUUAGGGACCGUUACACUA
ENSBTAT00000083125	bta-miR-432_1ss23GT	263	269	95	GUCCAGGAUGACUUUCUCCAAGG	||||| |||||||	UGUGGGUUACUGGAUGAGGUUCU
ENSBTAT00000036876	bta-miR-125a_R-1	277	283	89	AAAAGCAAAUACAAACUCAGGGU	||| |||||||	UGUCCAAUUUCCCA--GAGUCCCU
ENSBTAT00000036876	bta-miR-130a_R-2	1651	1657	79	CCAUUUAAUCCCUGUUUGCACUA	|||||||	CGGGAAAAUUGUAACGUGAC
ENSBTAT00000036876	bta-miR-136_R-1	1232	1238	34	GGAAAGACCUAUAGGAAUGGAGA	|||||||	GGUAGUAGUUUUGUUUACCUCA
ENSBTAT00000036876	bta-miR-136_R-1	1473	1479	61	ACGCAUGAAUAUAGGAAUGGAGA	|||||||	GGUAGUAGUUUUGUUUACCUCA
ENSBTAT00000036876	bta-miR-136_R-1	1770	1776	72	UAGGGUGGGGAAAGGAAUGGAGA	|||||||	GGUAGUAGUUUUGUUUACCUCA
ENSBTAT00000036876	bta-miR-136_R-1	210	216	21	CGUGCUCUAGGCCCCAUGGAGAC	||||||	GGUAGUAGUUUUGUUUACCUCA
ENSBTAT00000036876	bta-miR-331-3p	502	508	93	CACUUCAAAAAGCCUCCAGGGGA	|||||||	AAGAUCCUAUCCGGGUCCCCG
ENSBTAT00000036876	bta-miR-380-3p	2113	2119	59	AAAAGCAACAGUCACAUUACAUU	||||||||||	UCUGCACCUGGUGUAAUGUAU
ENSBTAT00000036876	hsa-miR-139-3p	28	34	97	AAGCCCAGCCUUCUACGUCUCCA	||| |||||||	UGAGGUUGUCCCGGC--GCAGAGGU
ENSBTAT00000075164	bta-miR-128	279	285	97	CUGUAUUAGCAUACUCACUGUGA	|||||||	UUUCUCUGGCCAAGUGACACU
ENSBTAT00000075164	bta-miR-129_R-1	299	305	92	UGAGCCCAGCAUAUUGCAAAAAU	||||||| |||||||	CGUUCGGGUCUGG---CGUUUUUC
ENSBTAT00000075164	bta-miR-494_R+1	218	224	94	CUACAUGCCUUAUACAUGUUUCA	|||||||	UCUCCAAAGGGCACAUACAAAGU
ENSBTAT00000074580	bta-miR-128	279	285	97	CUGUAUUAGCAUACUCACUGUGA	|||||||	UUUCUCUGGCCAAGUGACACU
ENSBTAT00000074580	bta-miR-129_R-1	299	305	92	UGAGCCCAGCAUAUUGCAAAAAU	||||||| |||||||	CGUUCGGGUCUGG---CGUUUUUC
ENSBTAT00000074580	bta-miR-494_R+1	218	224	94	CUACAUGCCUUAUACAUGUUUCA	|||||||	UCUCCAAAGGGCACAUACAAAGU
ENSBTAT00000027635	bta-let-7a-5p	859	865	78	UUGGGUAUUUGUUUUCUACCUCC	|||||||	UUGAUAUGUUGGAUGAUGGAGU
ENSBTAT00000027635	bta-let-7b	859	865	66	UUGGGUAUUUGUUUUCUACCUCC	|||||||	UUGGUGUGUUGGAUGAUGGAGU
ENSBTAT00000027635	bta-let-7e_R+1	859	865	78	UUGGGUAUUUGUUUUCUACCUCC	|||||||	UUGAUAUGUUGGAGGAUGGAGU
ENSBTAT00000027635	bta-miR-128	279	285	95	CUGUAUUAGCAUACUCACUGUGA	|||||||	UUUCUCUGGCCAAGUGACACU
ENSBTAT00000027635	bta-miR-129_R-1	299	305	91	UGAGCCCAGCAUAUUGCAAAAAU	||||||| |||||||	CGUUCGGGUCUGG---CGUUUUUC
ENSBTAT00000027635	bta-miR-199b	441	447	87	UACCUUUUUCGUUUAACACUGGU	|||||||	CUUGUCUAUCAGAUUUGUGACCC
ENSBTAT00000027635	bta-miR-21-3p_L+1R-2	1896	1902	82	GACUUGUGUAUGAAUUGCUGUUU	|||||||	UGUCGGGUAGCUGACGACAAC
ENSBTAT00000027635	bta-miR-494_R+1	1003	1009	91	ACUUAUUACCAGUAUAUGUUUCA	|||||||	UCUCCAAAGGGCACAUACAAAGU
ENSBTAT00000027635	bta-miR-494_R+1	218	224	93	CUACAUGCCUUAUACAUGUUUCA	|||||||	UCUCCAAAGGGCACAUACAAAGU
ENSBTAT00000016357	bta-miR-331-3p	365	371	63	UAACUGGCAGCUGCUCCAGGGGC	|||||||	AAGAUCCUAUCCGGGUCCCCG
ENSBTAT00000016357	bta-miR-34c_R+1	404	410	61	CAACGCGCUUGCCACCACUGCCA	||| |||||||	CGUUAGUCGAUUGAU-GUGACGGA
ENSBTAT00000071673	bta-miR-125a_R-1	954	960	61	UCUUUAAAGGCAGCUUCAGGGAA	||||||| ||||||	UGUCCAAUUUCCCAG--AGUCCCU
ENSBTAT00000071673	bta-miR-199b	1643	1649	85	AUUCUCCAGGCAAGAACACUGGA	|||||||	CUUGUCUAUCAGAUUUGUGACCC
ENSBTAT00000071673	bta-miR-34c_R+1	418	424	86	UGUGUUUGAUUUCUCCACUGCCA	|||||||	CGUUAGUCGAUUGAUGUGACGGA
ENSBTAT00000071673	bta-miR-34c_R+1	629	635	10	UCACUCCCUCCAGAUACUGCCAG	||||||	CGUUAGUCGAUUGAUGUGACGGA
ENSBTAT00000071673	bta-miR-495	20	26	76	GCUUGUGUUUUUUUUGUUUGUUU	|||||||	UUCUUCACGUGGUACAAACAAA
ENSBTAT00000071673	bta-miR-495	24	30	66	GUGUUUUUUUUGUUUGUUUGUUU	|||||||	UUCUUCACGUGGUACAAACAAA
ENSBTAT00000071673	bta-miR-495	28	34	79	UUUUUUUGUUUGUUUGUUUGUUU	|||||||	UUCUUCACGUGGUACAAACAAA
ENSBTAT00000071673	bta-miR-495	32	38	82	UUUGUUUGUUUGUUUGUUUGUUU	|||||||	UUCUUCACGUGGUACAAACAAA
ENSBTAT00000074275	bta-miR-125a_R-1	954	960	61	UCUUUAAAGGCAGCUUCAGGGAA	||||||| ||||||	UGUCCAAUUUCCCAG--AGUCCCU
ENSBTAT00000074275	bta-miR-199b	1643	1649	85	AUUCUCCAGGCAAGAACACUGGA	|||||||	CUUGUCUAUCAGAUUUGUGACCC
ENSBTAT00000074275	bta-miR-34c_R+1	418	424	86	UGUGUUUGAUUUCUCCACUGCCA	|||||||	CGUUAGUCGAUUGAUGUGACGGA
ENSBTAT00000074275	bta-miR-34c_R+1	629	635	10	UCACUCCCUCCAGAUACUGCCAG	||||||	CGUUAGUCGAUUGAUGUGACGGA
ENSBTAT00000074275	bta-miR-495	20	26	76	GCUUGUGUUUUUUUUGUUUGUUU	|||||||	UUCUUCACGUGGUACAAACAAA
ENSBTAT00000074275	bta-miR-495	24	30	66	GUGUUUUUUUUGUUUGUUUGUUU	|||||||	UUCUUCACGUGGUACAAACAAA
ENSBTAT00000074275	bta-miR-495	28	34	79	UUUUUUUGUUUGUUUGUUUGUUU	|||||||	UUCUUCACGUGGUACAAACAAA
ENSBTAT00000074275	bta-miR-495	32	38	82	UUUGUUUGUUUGUUUGUUUGUUU	|||||||	UUCUUCACGUGGUACAAACAAA
ENSBTAT00000080571	bta-miR-125a_R-1	954	960	61	UCUUUAAAGGCAGCUUCAGGGAA	||||||| ||||||	UGUCCAAUUUCCCAG--AGUCCCU
ENSBTAT00000080571	bta-miR-199b	1643	1649	85	AUUCUCCAGGCAAGAACACUGGA	|||||||	CUUGUCUAUCAGAUUUGUGACCC
ENSBTAT00000080571	bta-miR-34c_R+1	418	424	86	UGUGUUUGAUUUCUCCACUGCCA	|||||||	CGUUAGUCGAUUGAUGUGACGGA
ENSBTAT00000080571	bta-miR-34c_R+1	629	635	10	UCACUCCCUCCAGAUACUGCCAG	||||||	CGUUAGUCGAUUGAUGUGACGGA
ENSBTAT00000080571	bta-miR-495	20	26	76	GCUUGUGUUUUUUUUGUUUGUUU	|||||||	UUCUUCACGUGGUACAAACAAA
ENSBTAT00000080571	bta-miR-495	24	30	66	GUGUUUUUUUUGUUUGUUUGUUU	|||||||	UUCUUCACGUGGUACAAACAAA
ENSBTAT00000080571	bta-miR-495	28	34	79	UUUUUUUGUUUGUUUGUUUGUUU	|||||||	UUCUUCACGUGGUACAAACAAA
ENSBTAT00000080571	bta-miR-495	32	38	82	UUUGUUUGUUUGUUUGUUUGUUU	|||||||	UUCUUCACGUGGUACAAACAAA
ENSBTAT00000054550	bta-let-7a-5p	317	323	92	AGGAGAAACUAUGUCCUACCUCA	|||||||	UUGAUAUGUUGGAUGAUGGAGU
ENSBTAT00000054550	bta-let-7b	317	323	91	AGGAGAAACUAUGUCCUACCUCA	|||||||	UUGGUGUGUUGGAUGAUGGAGU
ENSBTAT00000054550	bta-let-7e_R+1	317	323	92	AGGAGAAACUAUGUCCUACCUCA	|||||||	UUGAUAUGUUGGAGGAUGGAGU
ENSBTAT00000054550	bta-miR-126-5p	555	561	55	CGUUUUGACCCAUAGUAAUAAUC	||| |||||||	GCGCAUGGUUUUCAUUAUUAC
ENSBTAT00000054550	bta-miR-23b-3p_R+1	861	867	93	GCAUAGAUAGAACAUAAUGUGAA	|||||||	UCACCAUUAGGGACCGUUACACUA
ENSBTAT00000054550	bta-miR-323	860	866	95	GGCAUAGAUAGAACAUAAUGUGA	|||||||	UCUCCAGCUGGCACAUUACACG
ENSBTAT00000054550	bta-miR-323	881	887	57	GAACAGUGUUUGCCUUAAUGUGG	|||||||	UCUCCAGCUGGCACAUUACACG
ENSBTAT00000054550	bta-miR-432_1ss23GT	496	502	61	GCACUUAAAUUUGGUCUCCAAGG	|||||||	UGUGGGUUACUGGAUGAGGUUCU
ENSBTAT00000005810	bta-miR-2284h-5p_L-3	694	700	53	CUCUGAGGUGGAAAAGAACUUUU	|||||||	UUUGGGCUUGCUUGAAAA
ENSBTAT00000005810	bta-miR-6524_R+1	1547	1553	70	AGGAAGGAGGACAUUCAGAGUAU	||| |||||||	UGUCAAUCCAAUGAGUCUCAUU
ENSBTAT00000005810	bta-miR-6524_R+1	290	296	74	UUCUUUACAGGUUAA--AGAGUAAA	|||||| ||||||	UGUCAAUCCAAUGAGUCUCAUU
ENSBTAT00000005810	bta-mir-2285cd-p5_1ss21GC	695	701	60	UCUGAGGUGGAAAAGAACUUUUA	|||||||	CUUUUGGGUUUGCUUGAAAAA
ENSBTAT00000005810	bta-mir-2285cd-p5_1ss21GC	763	769	89	GUUAGAAUUGAGUAAAACUUUUA	|||||||	CUUUUGGGUUUGCUUGAAAAA
ENSBTAT00000005810	bta-mir-2285e-2-p5_1ss21TC	695	701	60	UCUGAGGUGGAAAAGAACUUUUA	|||||||	CUUUUGGGUUUGCUUGAAAAA
ENSBTAT00000005810	bta-mir-2285e-2-p5_1ss21TC	763	769	89	GUUAGAAUUGAGUAAAACUUUUA	|||||||	CUUUUGGGUUUGCUUGAAAAA
ENSBTAT00000005810	chi-miR-148b-5p	693	699	63	ACUCUGAGGUGGAAAAGAACUUU	|||||||	CGGACUCACAUAUUGUCUUGAAG
ENSBTAT00000085030	bta-miR-2284h-5p_L-3	694	700	53	CUCUGAGGUGGAAAAGAACUUUU	|||||||	UUUGGGCUUGCUUGAAAA
ENSBTAT00000085030	bta-miR-6524_R+1	1547	1553	70	AGGAAGGAGGACAUUCAGAGUAU	||| |||||||	UGUCAAUCCAAUGAGUCUCAUU
ENSBTAT00000085030	bta-miR-6524_R+1	290	296	74	UUCUUUACAGGUUAA--AGAGUAAA	|||||| ||||||	UGUCAAUCCAAUGAGUCUCAUU
ENSBTAT00000085030	bta-mir-2285cd-p5_1ss21GC	695	701	60	UCUGAGGUGGAAAAGAACUUUUA	|||||||	CUUUUGGGUUUGCUUGAAAAA
ENSBTAT00000085030	bta-mir-2285cd-p5_1ss21GC	763	769	89	GUUAGAAUUGAGUAAAACUUUUA	|||||||	CUUUUGGGUUUGCUUGAAAAA
ENSBTAT00000085030	bta-mir-2285e-2-p5_1ss21TC	695	701	60	UCUGAGGUGGAAAAGAACUUUUA	|||||||	CUUUUGGGUUUGCUUGAAAAA
ENSBTAT00000085030	bta-mir-2285e-2-p5_1ss21TC	763	769	89	GUUAGAAUUGAGUAAAACUUUUA	|||||||	CUUUUGGGUUUGCUUGAAAAA
ENSBTAT00000085030	chi-miR-148b-5p	693	699	63	ACUCUGAGGUGGAAAAGAACUUU	|||||||	CGGACUCACAUAUUGUCUUGAAG
ENSBTAT00000085260	bta-miR-495	341	347	88	UCUUCAUAGUGUUGU--GUUUGUUU	|||| |||||||	UUCUUCACGUGGUACAAACAAA
ENSBTAT00000085260	chi-miR-30a-3p_R+1	42	48	61	UCCCUCAUGAGUAAGACUGAAAU	|||||||	CGACGUUUGUAGGCUGACUUUC
ENSBTAT00000085260	efu-mir-9341-p5_1ss3TC_1	244	250	93	GGUCACUUCCACCGUGAAGCGAA	|||||||	GGUUUUCCGGCUCUUCGCUA
ENSBTAT00000085260	efu-mir-9341-p5_1ss3TC_2	244	250	93	GGUCACUUCCACCGUGAAGCGAA	|||||||	CGGUUUUCCGGCUCUUCGCUA
ENSBTAT00000085260	efu-mir-9341-p5_1ss3TC_3	244	250	93	GGUCACUUCCACCGUGAAGCGAA	|||||||	UCGGUUUUCCGGCUCUUCGCUA
ENSBTAT00000001094	bta-miR-23b-3p_R+1	928	934	53	GGGGCCCCUGACUGCAAUGUGAA	||||| |||||||	UCACCAUUAGGGACCG---UUACACUA
ENSBTAT00000001094	bta-miR-339b	199	205	54	UACCUCCAGCAGCUGGACAGGGG	|||| |||||||	CUCGAGGACCUC---CUGUCCCU
ENSBTAT00000001094	bta-miR-34c_R+1	1390	1396	87	CUACUGCCUCCACCACACUGCCU	|||||||	CGUUAGUCGAUUGAUGUGACGGA
ENSBTAT00000068229	bta-let-7b	347	353	57	AAAAAAAGAGCUACUUACCUCAA	||||||	UUGGUGUGUUGGAUGAUGGAGU
ENSBTAT00000068229	bta-let-7e_R+1	347	353	52	AAAAAAAGAGCUACUUACCUCAA	||||||	UUGAUAUGUUGGAGGAUGGAGU
ENSBTAT00000068229	bta-miR-128	59	65	59	GUUCCUCAUGAACACCACUGUGU	|||||||	UUUCUCUGGCCAAGUGACACU
ENSBTAT00000068229	bta-miR-21-3p_L+1R-2	204	210	71	CCAUGCUUGCUGUAAUGCUGUUU	|||||||	UGUCGGGUAGCUGACGACAAC
ENSBTAT00000068229	bta-mir-2285aj-p5_1ss4GA	402	408	98	AAUGUAACUUUGAAUUUUUUAGA	|||||||	UUUGGGUUUGCUUGAAAAAUCG
ENSBTAT00000082001	bta-miR-130a_R-2	2350	2356	72	AGUACAUGGCAUGGAUUGCACUA	|||||||	CGGGAAAAUUGUAACGUGAC
ENSBTAT00000082001	bta-miR-130a_R-2	853	859	35	CACUCCAUGAUUGAGUUGCACUC	|||||||	CGGGAAAAUUGUAACGUGAC
ENSBTAT00000082001	bta-miR-136_R-1	2399	2405	92	UCCAGUGAUAAUAUAAAUGGAGA	|||||||	GGUAGUAGUUUUGUUUACCUCA
ENSBTAT00000082001	bta-miR-2284aa	1969	1975	31	CCAGUAUACCCCAGA--ACUUUUUA	|||| |||||||	UUUUGGGUUUGUUUGAAAAAA
ENSBTAT00000082001	bta-miR-2284aa	3219	3225	71	UUGUAUAAAAGAAGCACUUUUUU	|||||||	UUUUGGGUUUGUUUGAAAAAA
ENSBTAT00000082001	bta-miR-2285ce_L-1R-1	2895	2901	50	GUAAACUCUCCUAAUAGGUUUAA	||||||	GUUUUUCAAGUAAGUCCAAAA
ENSBTAT00000082001	bta-miR-2285ce_L-1R-1	2965	2971	53	GUGUUGUAUAAAACAAGGUUUAU	||||||	GUUUUUCAAGUAAGUCCAAAA
ENSBTAT00000082001	bta-miR-2285ce_L-1R-1	542	548	43	AUCAACUAUGGCCAUCAGGUUUG	|||||||	GUUUUUCAAGUAAGUCCAAAA
ENSBTAT00000082001	bta-miR-2285ce_L-1R-1	993	999	23	UCAAGCCUGGGGUACCAGGUUUU	|||||||	GUUUUUCAAGUAAGUCCAAAA
ENSBTAT00000082001	bta-miR-2285dd_L-1R-2	2895	2901	51	GUAAACUCUCCUAAUAGGUUUAA	||||||	UUUUCAAGUAAGUCCAAAA
ENSBTAT00000082001	bta-miR-2285dd_L-1R-2	2965	2971	53	GUGUUGUAUAAAACAAGGUUUAU	||||||	UUUUCAAGUAAGUCCAAAA
ENSBTAT00000082001	bta-miR-2285dd_L-1R-2	542	548	43	AUCAACUAUGGCCAUCAGGUUUG	|||||||	UUUUCAAGUAAGUCCAAAA
ENSBTAT00000082001	bta-miR-2285dd_L-1R-2	993	999	24	UCAAGCCUGGGGUACCAGGUUUU	|||||||	UUUUCAAGUAAGUCCAAAA
ENSBTAT00000082001	bta-miR-23b-3p_R+1	3308	3314	67	AGGCUUAUAUUGUAUAUGUGAAA	||||||	UCACCAUUAGGGACCGUUACACUA
ENSBTAT00000082001	bta-miR-380-3p	2080	2086	24	UAAAUGAAGGAACUGAUUACAUU	||| |||||||	UCUGCACCUGGUGUAAUGUAU
ENSBTAT00000082001	bta-miR-380-3p	2767	2773	63	GAGUAUUCACUUUCUAUUACAUU	|||||||	UCUGCACCUGGUGUAAUGUAU
ENSBTAT00000082001	bta-miR-380-3p	73	79	52	AGGAAAGCUGACUUCAUUACAUG	|||||||	UCUGCACCUGGUGUAAUGUAU
ENSBTAT00000082001	bta-miR-432_1ss23GT	1638	1644	21	UGCCAAUACUCCCCUCUCCAAGG	||||| |||||||	UGUGGGUUACUGGAU--GAGGUUCU
ENSBTAT00000082001	bta-miR-432_1ss23GT	343	349	98	ACACAACCCUGGAAACUCCAAGA	|||||||	UGUGGGUUACUGGAUGAGGUUCU
ENSBTAT00000082001	bta-mir-2284aa-3-p3	2190	2196	0	GAUCUCCCCAACCCAGAUUUUAG	||||||	UUUUUCAAGCAAGCCUAAAAA
ENSBTAT00000082001	bta-mir-2284aa-3-p3	3257	3263	91	UAUGGAAGAAAAAUUGGAUUUUU	|||||||	UUUUUCAAGCAAGCCUAAAAA
ENSBTAT00000082001	bta-mir-2284aa-3-p3	521	527	13	UCCCAAAAGAGCAGU--GAUUUUAU	||||| ||||||	UUUUUCAAGCAAGCCUAAAAA
ENSBTAT00000082001	bta-mir-2285aj-p5_1ss4GA	3262	3268	86	AAGAAAAAUUGGAUUUUUUUAGU	||| |||||||	UUUGGGUUUGCUUG--AAAAAUCG
ENSBTAT00000082001	chi-miR-382-3p_R+1	951	957	75	UGGUAUUCUGUUGUU---GAAUGAUU	|||||| |||||||	UUUCACAACAGGCACUUACUAA
ENSBTAT00000086126	bta-miR-130a_R-2	23	29	64	CAGUAUGAAGUAUUAUUGCACUG	|||||||	CGGGAAAAUUGUAACGUGAC
ENSBTAT00000086126	bta-miR-148a	24	30	81	AGUAUGAAGUAUUAUUGCACUGC	|||||||	UGUUUCAAGACAUCACGUGACU
ENSBTAT00000086126	bta-miR-34c_R+1	26	32	99	UAUGAAGUAUUAUUGCACUGCCA	|||||||	CGUUAGUCGAUUGAUGUGACGGA
ENSBTAT00000020287	bta-miR-130a_R-2	23	29	64	CAGUAUGAAGUAUUAUUGCACUG	|||||||	CGGGAAAAUUGUAACGUGAC
ENSBTAT00000020287	bta-miR-148a	24	30	81	AGUAUGAAGUAUUAUUGCACUGC	|||||||	UGUUUCAAGACAUCACGUGACU
ENSBTAT00000020287	bta-miR-34c_R+1	26	32	99	UAUGAAGUAUUAUUGCACUGCCA	|||||||	CGUUAGUCGAUUGAUGUGACGGA
ENSBTAT00000046182	bta-miR-1271	166	172	84	CAGUUGCAGCUUCCU--GUGCCAAU	||| |||||||	ACUCAUGAAUGAUCCACGGUUC
ENSBTAT00000046182	bta-miR-130a_R-2	994	1000	56	CAGUAUGAAGUAUUAUUGCACUG	|||||||	CGGGAAAAUUGUAACGUGAC
ENSBTAT00000046182	bta-miR-148a	995	1001	77	AGUAUGAAGUAUUAUUGCACUGC	|||||||	UGUUUCAAGACAUCACGUGACU
ENSBTAT00000046182	bta-miR-199b	53	59	87	AGAUAAGGAAAUUAAACACUGGU	|||||||	CUUGUCUAUCAGAUUUGUGACCC
ENSBTAT00000046182	bta-miR-2284aa	1362	1368	66	UUUGGAAAGCCUUCUACUUUUUU	|||||||	UUUUGGGUUUGUUUGAAAAAA
ENSBTAT00000046182	bta-miR-2285ce_L-1R-1	1440	1446	83	AAAGAGAGAGCUUUUCAGGUUUC	|||||||	GUUUUUCAAGUAAGUCCAAAA
ENSBTAT00000046182	bta-miR-2285ce_L-1R-1	796	802	15	GGCAGCCACCUUUGCCAGGUUUU	|||||||	GUUUUUCAAGUAAGUCCAAAA
ENSBTAT00000046182	bta-miR-2285dd_L-1R-2	1440	1446	83	AAAGAGAGAGCUUUUCAGGUUUC	|||||||	UUUUCAAGUAAGUCCAAAA
ENSBTAT00000046182	bta-miR-2285dd_L-1R-2	796	802	15	GGCAGCCACCUUUGCCAGGUUUU	|||||||	UUUUCAAGUAAGUCCAAAA
ENSBTAT00000046182	bta-miR-34c_R+1	430	436	90	AGGCUUCAAACUUAGCACUGCCA	|||||||	CGUUAGUCGAUUGAUGUGACGGA
ENSBTAT00000046182	bta-miR-34c_R+1	997	1003	96	UAUGAAGUAUUAUUGCACUGCCA	|||||||	CGUUAGUCGAUUGAUGUGACGGA
ENSBTAT00000040247	bta-miR-128	2376	2382	59	AUGUCAUACAUUCCACACUGUGU	|||||||	UUUCUCUGGCCAAGUGACACU
ENSBTAT00000040247	bta-miR-2284aa	119	125	95	GAUUUUUUUAAAGGAACUUUUUA	|||||||	UUUUGGGUUUGUUUGAAAAAA
ENSBTAT00000040247	bta-miR-2284aa	1616	1622	3	UGGAGAGGUUAAGUGACUUUUUC	|||||||	UUUUGGGUUUGUUUGAAAAAA
ENSBTAT00000040247	bta-miR-2284h-5p_L-3	117	123	75	GGGAUUUUUUUAAAGGAACUUUU	|||||||	UUUGGGCUUGCUUGAAAA
ENSBTAT00000040247	bta-miR-2284h-5p_L-3	1546	1552	50	GCAUAGUGGCUGGAAGAACUUUA	|||||||	UUUGGGCUUGCUUGAAAA
ENSBTAT00000040247	bta-miR-2284h-5p_L-3	2450	2456	72	GCCAACUACUAUUUUGAACUUUU	|||||||	UUUGGGCUUGCUUGAAAA
ENSBTAT00000040247	bta-miR-2285ce_L-1R-1	2643	2649	99	GUCAUUUUAAAAAUUCAGGUUUA	||||||||||	GUUUUUCAAGUAAGUCCAAAA
ENSBTAT00000040247	bta-miR-2285dd_L-1R-2	2643	2649	99	GUCAUUUUAAAAAUUCAGGUUUA	||||||||||	UUUUCAAGUAAGUCCAAAA
ENSBTAT00000040247	bta-miR-34c_R+1	1187	1193	81	UCAGCUACCUCUUCACACUGCCA	||||||| |||||||	CGUUAGUCGAUUGAU----GUGACGGA
ENSBTAT00000040247	bta-mir-2284aa-3-p3	103	109	54	AAGGGUUGGGGGAGGGGAUUUUU	|||||||	UUUUUCAAGCAAGCCUAAAAA
ENSBTAT00000040247	bta-mir-2284aa-3-p3	2710	2716	41	GUAAUAACAUUUUGGGGAUUUUU	|||||||	UUUUUCAAGCAAGCCUAAAAA
ENSBTAT00000040247	bta-mir-2285cd-p5_1ss21GC	118	124	63	GGAUUUUUUUAAAGGAACUUUUU	|||||||	CUUUUGGGUUUGCUUGAAAAA
ENSBTAT00000040247	bta-mir-2285cd-p5_1ss21GC	2036	2042	68	GAGGGAAGGUGAUGUAACUUUUA	|||||||	CUUUUGGGUUUGCUUGAAAAA
ENSBTAT00000040247	bta-mir-2285cd-p5_1ss21GC	2451	2457	22	CCAACUACUAUUUUGAACUUUUC	|||||||	CUUUUGGGUUUGCUUGAAAAA
ENSBTAT00000040247	bta-mir-2285e-2-p5_1ss21TC	118	124	63	GGAUUUUUUUAAAGGAACUUUUU	|||||||	CUUUUGGGUUUGCUUGAAAAA
ENSBTAT00000040247	bta-mir-2285e-2-p5_1ss21TC	2036	2042	68	GAGGGAAGGUGAUGUAACUUUUA	|||||||	CUUUUGGGUUUGCUUGAAAAA
ENSBTAT00000040247	bta-mir-2285e-2-p5_1ss21TC	2451	2457	22	CCAACUACUAUUUUGAACUUUUC	|||||||	CUUUUGGGUUUGCUUGAAAAA
ENSBTAT00000040247	chi-miR-30a-3p_R+1	2055	2061	58	UUUAAGCCAGUCAUGACUGAAAU	|||||||	CGACGUUUGUAGGCUGACUUUC
ENSBTAT00000069003	bta-miR-128	2376	2382	59	AUGUCAUACAUUCCACACUGUGU	|||||||	UUUCUCUGGCCAAGUGACACU
ENSBTAT00000069003	bta-miR-2284aa	119	125	95	GAUUUUUUUAAAGGAACUUUUUA	|||||||	UUUUGGGUUUGUUUGAAAAAA
ENSBTAT00000069003	bta-miR-2284aa	1616	1622	3	UGGAGAGGUUAAGUGACUUUUUC	|||||||	UUUUGGGUUUGUUUGAAAAAA
ENSBTAT00000069003	bta-miR-2284h-5p_L-3	117	123	75	GGGAUUUUUUUAAAGGAACUUUU	|||||||	UUUGGGCUUGCUUGAAAA
ENSBTAT00000069003	bta-miR-2284h-5p_L-3	1546	1552	50	GCAUAGUGGCUGGAAGAACUUUA	|||||||	UUUGGGCUUGCUUGAAAA
ENSBTAT00000069003	bta-miR-2284h-5p_L-3	2450	2456	72	GCCAACUACUAUUUUGAACUUUU	|||||||	UUUGGGCUUGCUUGAAAA
ENSBTAT00000069003	bta-miR-2285ce_L-1R-1	2643	2649	99	GUCAUUUUAAAAAUUCAGGUUUA	||||||||||	GUUUUUCAAGUAAGUCCAAAA
ENSBTAT00000069003	bta-miR-2285dd_L-1R-2	2643	2649	99	GUCAUUUUAAAAAUUCAGGUUUA	||||||||||	UUUUCAAGUAAGUCCAAAA
ENSBTAT00000069003	bta-miR-34c_R+1	1187	1193	81	UCAGCUACCUCUUCACACUGCCA	||||||| |||||||	CGUUAGUCGAUUGAU----GUGACGGA
ENSBTAT00000069003	bta-mir-2284aa-3-p3	103	109	54	AAGGGUUGGGGGAGGGGAUUUUU	|||||||	UUUUUCAAGCAAGCCUAAAAA
ENSBTAT00000069003	bta-mir-2284aa-3-p3	2710	2716	41	GUAAUAACAUUUUGGGGAUUUUU	|||||||	UUUUUCAAGCAAGCCUAAAAA
ENSBTAT00000069003	bta-mir-2285cd-p5_1ss21GC	118	124	63	GGAUUUUUUUAAAGGAACUUUUU	|||||||	CUUUUGGGUUUGCUUGAAAAA
ENSBTAT00000069003	bta-mir-2285cd-p5_1ss21GC	2036	2042	68	GAGGGAAGGUGAUGUAACUUUUA	|||||||	CUUUUGGGUUUGCUUGAAAAA
ENSBTAT00000069003	bta-mir-2285cd-p5_1ss21GC	2451	2457	22	CCAACUACUAUUUUGAACUUUUC	|||||||	CUUUUGGGUUUGCUUGAAAAA
ENSBTAT00000069003	bta-mir-2285e-2-p5_1ss21TC	118	124	63	GGAUUUUUUUAAAGGAACUUUUU	|||||||	CUUUUGGGUUUGCUUGAAAAA
ENSBTAT00000069003	bta-mir-2285e-2-p5_1ss21TC	2036	2042	68	GAGGGAAGGUGAUGUAACUUUUA	|||||||	CUUUUGGGUUUGCUUGAAAAA
ENSBTAT00000069003	bta-mir-2285e-2-p5_1ss21TC	2451	2457	22	CCAACUACUAUUUUGAACUUUUC	|||||||	CUUUUGGGUUUGCUUGAAAAA
ENSBTAT00000069003	chi-miR-30a-3p_R+1	2055	2061	58	UUUAAGCCAGUCAUGACUGAAAU	|||||||	CGACGUUUGUAGGCUGACUUUC
ENSBTAT00000077481	bta-miR-128	2376	2382	59	AUGUCAUACAUUCCACACUGUGU	|||||||	UUUCUCUGGCCAAGUGACACU
ENSBTAT00000077481	bta-miR-2284aa	119	125	95	GAUUUUUUUAAAGGAACUUUUUA	|||||||	UUUUGGGUUUGUUUGAAAAAA
ENSBTAT00000077481	bta-miR-2284aa	1616	1622	3	UGGAGAGGUUAAGUGACUUUUUC	|||||||	UUUUGGGUUUGUUUGAAAAAA
ENSBTAT00000077481	bta-miR-2284h-5p_L-3	117	123	75	GGGAUUUUUUUAAAGGAACUUUU	|||||||	UUUGGGCUUGCUUGAAAA
ENSBTAT00000077481	bta-miR-2284h-5p_L-3	1546	1552	50	GCAUAGUGGCUGGAAGAACUUUA	|||||||	UUUGGGCUUGCUUGAAAA
ENSBTAT00000077481	bta-miR-2284h-5p_L-3	2450	2456	72	GCCAACUACUAUUUUGAACUUUU	|||||||	UUUGGGCUUGCUUGAAAA
ENSBTAT00000077481	bta-miR-2285ce_L-1R-1	2643	2649	99	GUCAUUUUAAAAAUUCAGGUUUA	||||||||||	GUUUUUCAAGUAAGUCCAAAA
ENSBTAT00000077481	bta-miR-2285dd_L-1R-2	2643	2649	99	GUCAUUUUAAAAAUUCAGGUUUA	||||||||||	UUUUCAAGUAAGUCCAAAA
ENSBTAT00000077481	bta-miR-34c_R+1	1187	1193	81	UCAGCUACCUCUUCACACUGCCA	||||||| |||||||	CGUUAGUCGAUUGAU----GUGACGGA
ENSBTAT00000077481	bta-mir-2284aa-3-p3	103	109	54	AAGGGUUGGGGGAGGGGAUUUUU	|||||||	UUUUUCAAGCAAGCCUAAAAA
ENSBTAT00000077481	bta-mir-2284aa-3-p3	2710	2716	41	GUAAUAACAUUUUGGGGAUUUUU	|||||||	UUUUUCAAGCAAGCCUAAAAA
ENSBTAT00000077481	bta-mir-2285cd-p5_1ss21GC	118	124	63	GGAUUUUUUUAAAGGAACUUUUU	|||||||	CUUUUGGGUUUGCUUGAAAAA
ENSBTAT00000077481	bta-mir-2285cd-p5_1ss21GC	2036	2042	68	GAGGGAAGGUGAUGUAACUUUUA	|||||||	CUUUUGGGUUUGCUUGAAAAA
ENSBTAT00000077481	bta-mir-2285cd-p5_1ss21GC	2451	2457	22	CCAACUACUAUUUUGAACUUUUC	|||||||	CUUUUGGGUUUGCUUGAAAAA
ENSBTAT00000077481	bta-mir-2285e-2-p5_1ss21TC	118	124	63	GGAUUUUUUUAAAGGAACUUUUU	|||||||	CUUUUGGGUUUGCUUGAAAAA
ENSBTAT00000077481	bta-mir-2285e-2-p5_1ss21TC	2036	2042	68	GAGGGAAGGUGAUGUAACUUUUA	|||||||	CUUUUGGGUUUGCUUGAAAAA
ENSBTAT00000077481	bta-mir-2285e-2-p5_1ss21TC	2451	2457	22	CCAACUACUAUUUUGAACUUUUC	|||||||	CUUUUGGGUUUGCUUGAAAAA
ENSBTAT00000077481	chi-miR-30a-3p_R+1	2055	2061	58	UUUAAGCCAGUCAUGACUGAAAU	|||||||	CGACGUUUGUAGGCUGACUUUC
ENSBTAT00000079408	chi-miR-148b-5p	535	541	81	UAGUGAGUCAAAGGCAGAACUUA	||||| |||||||	CGGACUCACAUAUUGUCUUGAAG
ENSBTAT00000080473	bta-miR-128	1790	1796	95	AAAUGGAAUUUCUGACACUGUGA	|||||||	UUUCUCUGGCCAAGUGACACU
ENSBTAT00000080473	bta-miR-21-3p_L+1R-2	545	551	87	UCUUUUUUUCAAUUUUGCUGUUU	|||||||	UGUCGGGUAGCUGACGACAAC
ENSBTAT00000080473	bta-mir-2284aa-3-p3	184	190	56	ACAGCUAAAUGUCCUGGAUUUUU	|||||||	UUUUUCAAGCAAGCCUAAAAA
ENSBTAT00000031933	bta-miR-21-3p_L+1R-2	832	838	85	UCUUUAGAUUUUAAAUGCUGUUG	|||||||	UGUCGGGUAGCUGACGACAAC
ENSBTAT00000031933	chi-miR-30a-3p_R+1	1059	1065	47	AAUGUUACUCUAACUCUGAAAAG	||||||	CGACGUUUGUAGGCUGACUUUC
ENSBTAT00000031933	chi-miR-30a-3p_R+1	475	481	90	GCUUGUCUUUCUAGUACUGAAAA	|||||||	CGACGUUUGUAGGCUGACUUUC
ENSBTAT00000055249	bta-miR-21-3p_L+1R-2	832	838	85	UCUUUAGAUUUUAAAUGCUGUUG	|||||||	UGUCGGGUAGCUGACGACAAC
ENSBTAT00000055249	chi-miR-30a-3p_R+1	1059	1065	46	AAUGUUACUCUAACUCUGAAAAG	||||||	CGACGUUUGUAGGCUGACUUUC
ENSBTAT00000055249	chi-miR-30a-3p_R+1	475	481	90	GCUUGUCUUUCUAGUACUGAAAA	|||||||	CGACGUUUGUAGGCUGACUUUC
ENSBTAT00000012631	bta-miR-126-5p	316	322	59	AAUCCUAUGCAUUAUUAAUAAUU	|||||||	GCGCAUGGUUUUCAUUAUUAC
ENSBTAT00000012631	bta-miR-21-3p_L+1R-2	2512	2518	97	UUAAAUUUUGAAAAUUGCUGUUA	|||||||	UGUCGGGUAGCUGACGACAAC
ENSBTAT00000012631	bta-miR-380-3p	1764	1770	59	AUCAGGGACAAUAGAAUUACAUU	|||| |||||||	UCUGCACCUGGUG---UAAUGUAU
ENSBTAT00000012631	bta-mir-2285cd-p5_1ss21GC	1581	1587	2	UGUAGCUCUUGCCUCAACUUUUA	|||||||	CUUUUGGGUUUGCUUGAAAAA
ENSBTAT00000012631	bta-mir-2285cd-p5_1ss21GC	2811	2817	50	GUCAUGUUAAUGGUUAACUUUUG	|||||||	CUUUUGGGUUUGCUUGAAAAA
ENSBTAT00000012631	bta-mir-2285cd-p5_1ss21GC	581	587	16	UAUAUUAAAGUAGACACUUUUAC	||||||	CUUUUGGGUUUGCUUGAAAAA
ENSBTAT00000012631	bta-mir-2285e-2-p5_1ss21TC	1581	1587	2	UGUAGCUCUUGCCUCAACUUUUA	|||||||	CUUUUGGGUUUGCUUGAAAAA
ENSBTAT00000012631	bta-mir-2285e-2-p5_1ss21TC	2811	2817	50	GUCAUGUUAAUGGUUAACUUUUG	|||||||	CUUUUGGGUUUGCUUGAAAAA
ENSBTAT00000012631	bta-mir-2285e-2-p5_1ss21TC	581	587	16	UAUAUUAAAGUAGACACUUUUAC	||||||	CUUUUGGGUUUGCUUGAAAAA
ENSBTAT00000012631	chi-miR-30a-3p_R+1	2370	2376	89	AUUUUCAGCUGUCUUACUGAAAA	|||||||	CGACGUUUGUAGGCUGACUUUC
ENSBTAT00000012631	chi-miR-30a-3p_R+1	3219	3225	68	AAAUUAAAAAUUGUCCUGAAAAU	||||||	CGACGUUUGUAGGCUGACUUUC
ENSBTAT00000074467	bta-miR-130a_R-2	1466	1472	93	AAUAAAAAGCAUUUA---UUGCACUU	|||| |||||||	CGGGAAAAUUGUAACGUGAC
ENSBTAT00000074467	bta-miR-30a-5p	1007	1013	18	AGAGGUGGAUAUUCAGUUUACAG	||||||	UCGAAGGUCAGCUCCUACAAAUGU
ENSBTAT00000074467	bta-miR-30a-5p	1171	1177	87	GUUUUAGUUGCUUCAUGUUUACA	|||||||	UCGAAGGUCAGCUCCUACAAAUGU
ENSBTAT00000074467	bta-miR-323	1403	1409	76	UAAGAUUGUCACUGUUAAUGUGG	|||||||	UCUCCAGCUGGCACAUUACACG
ENSBTAT00000074467	bta-miR-323	935	941	39	UUAACAUACAUUUUCAAUGUGAG	||||||	UCUCCAGCUGGCACAUUACACG
ENSBTAT00000074467	bta-miR-487a_R+1	824	830	67	GGACAGUCAUAGCAAGUAUGAUU	|||||||	UUGACCUACAGGGACAUACUAA
ENSBTAT00000074467	chi-miR-379-3p	82	88	92	AAACUGUUUCACCUGGUUACAUA	|||||||	CAAUCACCUGGUACAAUGUAU
ENSBTAT00000074467	chi-miR-411a-3p	82	88	92	AAACUGUUUCACCUGGUUACAUA	|||||||	CAAUCACCUGGCACAAUGUAU
ENSBTAT00000077521	bta-miR-495	319	325	91	UGAAAGUUCUUUUUUGUUUGUUU	|||||||	UUCUUCACGUGGUACAAACAAA
ENSBTAT00000077521	bta-miR-495	323	329	88	AGUUCUUUUUUGUUUGUUUGUUU	|||||||	UUCUUCACGUGGUACAAACAAA
ENSBTAT00000013990	bta-miR-2285ce_L-1R-1	562	568	65	CUAUGUACUGAAUCACAGGUUUU	|||||||	GUUUUUCAAGUAAGUCCAAAA
ENSBTAT00000013990	bta-miR-2285dd_L-1R-2	562	568	65	CUAUGUACUGAAUCACAGGUUUU	|||||||	UUUUCAAGUAAGUCCAAAA
ENSBTAT00000013990	bta-miR-23b-3p_R+1	425	431	95	AGUCUGUACCUUUUUAAUGUGAA	|||||||	UCACCAUUAGGGACCGUUACACUA
ENSBTAT00000013990	bta-miR-323	424	430	97	AAGUCUGUACCUUUUUAAUGUGA	|||||||	UCUCCAGCUGGCACAUUACACG
ENSBTAT00000013990	chi-miR-30a-3p_R+1	1114	1120	80	CUUUGGUUCCACAUU--ACUGAAAG	|||| |||||||	CGACGUUUGUAGGCUGACUUUC
ENSBTAT00000013990	chi-miR-30a-3p_R+1	1222	1228	83	GACAUGGCUUUGUUAACUGAAAU	|||||||	CGACGUUUGUAGGCUGACUUUC
ENSBTAT00000063768	bta-miR-129_R-1	796	802	57	UCUAAAUGUCAAAAAGCAAAAAG	|||||||	CGUUCGGGUCUGGCGUUUUUC
ENSBTAT00000063768	bta-miR-199b	581	587	96	AAAUGAUUCUGGAAAACACUGGA	|||||||	CUUGUCUAUCAGAUUUGUGACCC
ENSBTAT00000063768	bta-miR-2284aa	142	148	53	CAUCUAUGAACUGACCUUUUUAA	||||||	UUUUGGGUUUGUUUGAAAAAA
ENSBTAT00000063768	bta-miR-23b-3p_R+1	733	739	74	AAAUGACCAACUCUGAAUGUGAA	|||||||	UCACCAUUAGGGACCGUUACACUA
ENSBTAT00000063768	bta-miR-494_R+1	953	959	53	UUGCUCUUACCAAAGAUGUUUCU	|||||||	UCUCCAAAGGGCACAUACAAAGU
ENSBTAT00000011278	bta-miR-21-3p_L+1R-2	310	316	99	CUUUAGUAAAUGUGAUGCUGUUA	|||||||	UGUCGGGUAGCUGACGACAAC
ENSBTAT00000011278	bta-miR-23b-3p_R+1	303	309	76	AACCUUUCUUUAGUAAAUGUGAU	|||||||	UCACCAUUAGGGACCGUUACACUA
ENSBTAT00000011278	bta-miR-323	303	309	54	AACCUUUCUUUAGUAAAUGUGAU	||||||	UCUCCAGCUGGCACAUUACACG
ENSBTAT00000011278	bta-miR-494_R+1	37	43	98	UGGAUUUGUUUAACUAUGUUUCA	|||||||	UCUCCAAAGGGCACAUACAAAGU
ENSBTAT00000034352	bta-miR-323	97	103	88	UACACUUAUUUGACUUAAUGUGU	|||||||	UCUCCAGCUGGCACAUUACACG
ENSBTAT00000034352	bta-miR-495	956	962	98	CAUUUACGAGUGGAAGUUUGUUA	|||||||	UUCUUCACGUGGUACAAACAAA
ENSBTAT00000034352	bta-miR-495	969	975	61	AAGUUUGUUAUAAGCUUUGUUAU	||||||	UUCUUCACGUGGUACAAACAAA
ENSBTAT00000034352	bta-mir-2285aj-p5_1ss4GA	158	164	83	GAAGUCCUAAAGAUA-UUUUUAGU	||| |||||||	UUUGGGUUUGCUUGAAAAAUCG
ENSBTAT00000079189	bta-miR-129_R-1	147	153	66	UGCAUUUGUCUGAUGGCAAAAAU	|||||||	CGUUCGGGUCUGGCGUUUUUC
ENSBTAT00000079189	bta-miR-148a	36	42	90	UAGAUGAUGUUGUCCUGCACUGA	|||||||	UGUUUCAAGACAUCACGUGACU
ENSBTAT00000079189	bta-miR-21-3p_L+1R-2	948	954	61	CCUUGUUGUUAUUCUUGCUGUUC	|||||||	UGUCGGGUAGCUGACGACAAC
ENSBTAT00000013214	bta-miR-129_R-1	147	153	66	UGCAUUUGUCUGAUGGCAAAAAU	|||||||	CGUUCGGGUCUGGCGUUUUUC
ENSBTAT00000013214	bta-miR-148a	36	42	90	UAGAUGAUGUUGUCCUGCACUGA	|||||||	UGUUUCAAGACAUCACGUGACU
ENSBTAT00000013214	bta-miR-21-3p_L+1R-2	948	954	61	CCUUGUUGUUAUUCUUGCUGUUC	|||||||	UGUCGGGUAGCUGACGACAAC
ENSBTAT00000069472	bta-miR-129_R-1	147	153	66	UGCAUUUGUCUGAUGGCAAAAAU	|||||||	CGUUCGGGUCUGGCGUUUUUC
ENSBTAT00000069472	bta-miR-148a	36	42	90	UAGAUGAUGUUGUCCUGCACUGA	|||||||	UGUUUCAAGACAUCACGUGACU
ENSBTAT00000069472	bta-miR-21-3p_L+1R-2	948	954	61	CCUUGUUGUUAUUCUUGCUGUUC	|||||||	UGUCGGGUAGCUGACGACAAC
ENSBTAT00000065590	bta-miR-494_R+1	27	33	60	GAUUUAAUACUGAAUUGUUUCAA	||||||	UCUCCAAAGGGCACAUACAAAGU
ENSBTAT00000065590	bta-miR-495	131	137	69	AAACCUUCAUUGUAGGUUUGUUU	|||||||	UUCUUCACGUGGUACAAACAAA
ENSBTAT00000065590	bta-miR-495	135	141	83	CUUCAUUGUAGGUUUGUUUGUUU	|||||||	UUCUUCACGUGGUACAAACAAA
ENSBTAT00000065645	bta-miR-199b	23	29	99	UCCGGAAAUAUGUAGACACUGGA	|||||||	CUUGUCUAUCAGAUUUGUGACCC
ENSBTAT00000065645	bta-miR-21-3p_L+1R-2	1759	1765	64	UCUGGAUUCCUUAUCUGCUGUUU	|||||||	UGUCGGGUAGCUGACGACAAC
ENSBTAT00000065645	bta-miR-331-3p	1849	1855	99	AUUUGUACAGACUAACCAGGGGA	|||||||	AAGAUCCUAUCCGGGUCCCCG
ENSBTAT00000065645	bta-miR-34c_R+1	1862	1868	64	AACCAGGGGAAUAUUACUGCCAU	||||||	CGUUAGUCGAUUGAUGUGACGGA
ENSBTAT00000065645	bta-miR-495	1652	1658	62	UAUGUGGGGCUUUUGGUUUGUUU	|||||||	UUCUUCACGUGGUACAAACAAA
ENSBTAT00000065645	bta-miR-495	1716	1722	7	CUACUGGAGCCCAUUUUUGUUAC	||||||	UUCUUCACGUGGUACAAACAAA
ENSBTAT00000065645	bta-miR-495	2120	2126	66	UUGAUUUAAAUAUUAUUUGUUAU	||||||	UUCUUCACGUGGUACAAACAAA
ENSBTAT00000008839	bta-miR-2284aa	234	240	64	GGGAAUCUUGUAUAUACUUUUUU	|||||||	UUUUGGGUUUGUUUGAAAAAA
ENSBTAT00000008839	chi-miR-30a-3p_R+1	691	697	66	AAAGAAUAAGGUCCUACUGAAAC	|||||||	CGACGUUUGUAGGCUGACUUUC
ENSBTAT00000005978	bta-miR-129_R-1	1862	1868	39	AAGAUUUCUAAAUGACAAAAAAU	||||||	CGUUCGGGUCUGGCGUUUUUC
ENSBTAT00000005978	bta-miR-129_R-1	227	233	50	UUUAAAACAAACAAACAAAAAAA	||||||	CGUUCGGGUCUGGCGUUUUUC
ENSBTAT00000005978	bta-miR-139	1267	1273	25	AAGAUGAUGUCUACCACUGUAGG	|||||||	UGACCUCUGUGCACGUGACAUCU
ENSBTAT00000005978	bta-miR-139	1927	1933	98	UUUACCACAGUAUAAACUGUAGA	||| |||||||	UGACCUCUGUGCACG-UGACAUCU
ENSBTAT00000005978	bta-miR-2284h-5p_L-3	1908	1914	97	UGUUUUUAAUGACAUGAACUUUA	|||||||	UUUGGGCUUGCUUGAAAA
ENSBTAT00000005978	chi-miR-30a-3p_R+1	43	49	52	GUAAUAUUACAGCUC-CUGAAAAG	||| ||||||	CGACGUUUGUAGGCUGACUUUC
ENSBTAT00000005978	chi-miR-30a-3p_R+1	846	852	13	UCAGAGGGCAGACACACUGAAAC	|||||||	CGACGUUUGUAGGCUGACUUUC
ENSBTAT00000005978	chi-miR-379-3p	1531	1537	63	GAAUUGUUCAGUGGU----GUUACAUU	||||| |||||||	CAAUCACCUGGUACAAUGUAU
ENSBTAT00000005978	chi-miR-411a-3p	1531	1537	63	GAAUUGUUCAGUGGU----GUUACAUU	||||| |||||||	CAAUCACCUGGCACAAUGUAU
ENSBTAT00000005978	efu-mir-9341-p5_1ss3TC_1	1142	1148	93	GCAGAAGCUGUAACUGAAGCGAA	|||||||	GGUUUUCCGGCUCUUCGCUA
ENSBTAT00000005978	efu-mir-9341-p5_1ss3TC_2	1142	1148	93	GCAGAAGCUGUAACUGAAGCGAA	|||||||	CGGUUUUCCGGCUCUUCGCUA
ENSBTAT00000005978	efu-mir-9341-p5_1ss3TC_3	1142	1148	93	GCAGAAGCUGUAACUGAAGCGAA	|||||||	UCGGUUUUCCGGCUCUUCGCUA
ENSBTAT00000020757	PC-3p-58148_37	390	396	75	UUUAGACUCAGUUACAGUACAUG	|||| |||||||	AAAAGUCCCGAUCAUGUAA
ENSBTAT00000020757	bta-miR-128	570	576	68	GUCUUCUAAGCCCAUCACUGUGG	|||||||	UUUCUCUGGCCAAGUGACACU
ENSBTAT00000020757	bta-miR-139	581	587	87	CCAUCACUGUGGCACACUGUAGA	|||||||	UGACCUCUGUGCACGUGACAUCU
ENSBTAT00000020757	bta-miR-148a	726	732	91	CAGUACUUUUUCCAA--UGCACUGU	||| |||||||	UGUUUCAAGACAUCACGUGACU
ENSBTAT00000003345	bta-miR-23b-3p_R+1	968	974	72	AUAUCCACCUGUCAAAAUGUGAA	|||| |||||||	UCACCAUUAGGGACCG--UUACACUA
ENSBTAT00000003345	bta-miR-339b	1014	1020	50	CAGAGGGAUACUGAUGACAGGGG	|||||||	CUCGAGGACCUCCUGUCCCU
ENSBTAT00000003345	bta-miR-34c_R+1	630	636	60	CUCCUUUUAUUCCUCCACUGCCU	|||||||	CGUUAGUCGAUUGAUGUGACGGA
ENSBTAT00000003345	chi-miR-30a-3p_R+1	1397	1403	7	UGGCUGGCACUCUUGCUGAAAAG	||||||	CGACGUUUGUAGGCUGACUUUC
ENSBTAT00000003345	chi-miR-30a-3p_R+1	1909	1915	83	CUCCCAGAAGAAGACACUGAAAA	|||||||	CGACGUUUGUAGGCUGACUUUC
ENSBTAT00000003345	hsa-miR-139-3p	212	218	95	UAAACUUGCCAGGGU--CGUCUCCU	||||| |||||||	UGAGGUUGUCCCGGCGCAGAGGU
ENSBTAT00000067106	bta-miR-130a_R-2	204	210	85	AAUGAGGCUUGUAUUUUGCACUG	|||||||	CGGGAAAAUUGUAACGUGAC
ENSBTAT00000067106	bta-miR-148a	205	211	92	AUGAGGCUUGUAUUUUGCACUGU	|||||||	UGUUUCAAGACAUCACGUGACU
ENSBTAT00000067106	bta-miR-21-3p_L+1R-2	88	94	83	GAAGAUGGUCUCCUUUGCUGUUU	|||||||	UGUCGGGUAGCUGACGACAAC
ENSBTAT00000045405	bta-let-7a-5p	242	248	71	AGGGUGGAUAUUCCUCUACCUCC	|||||||	UUGAUAUGUUGGAUGAUGGAGU
ENSBTAT00000045405	bta-let-7b	242	248	68	AGGGUGGAUAUUCCUCUACCUCC	|||||||	UUGGUGUGUUGGAUGAUGGAGU
ENSBTAT00000045405	bta-let-7e_R+1	242	248	71	AGGGUGGAUAUUCCUCUACCUCC	|||||||	UUGAUAUGUUGGAGGAUGGAGU
ENSBTAT00000045405	bta-miR-10a_R-1	298	304	94	AUGUCUCUUAUGAAAACAGGGUU	|||||||	UGUUUAAGCCUAGAUGUCCCAU
ENSBTAT00000045405	bta-miR-10b_R-1	298	304	93	AUGUCUCUUAUGAAAACAGGGUU	|||||||	UGUUUAAGCCAAGAUGUCCCAU
ENSBTAT00000063994	bta-let-7a-5p	242	248	71	AGGGUGGAUAUUCCUCUACCUCC	|||||||	UUGAUAUGUUGGAUGAUGGAGU
ENSBTAT00000063994	bta-let-7b	242	248	68	AGGGUGGAUAUUCCUCUACCUCC	|||||||	UUGGUGUGUUGGAUGAUGGAGU
ENSBTAT00000063994	bta-let-7e_R+1	242	248	71	AGGGUGGAUAUUCCUCUACCUCC	|||||||	UUGAUAUGUUGGAGGAUGGAGU
ENSBTAT00000063994	bta-miR-10a_R-1	298	304	94	AUGUCUCUUAUGAAAACAGGGUU	|||||||	UGUUUAAGCCUAGAUGUCCCAU
ENSBTAT00000063994	bta-miR-10b_R-1	298	304	93	AUGUCUCUUAUGAAAACAGGGUU	|||||||	UGUUUAAGCCAAGAUGUCCCAU
ENSBTAT00000021068	bta-miR-128	207	213	94	CUCACCCAGGCUCUUCACUGUGA	|||||||	UUUCUCUGGCCAAGUGACACU
ENSBTAT00000021068	bta-mir-2284aa-3-p3	420	426	98	AAACCCUCAGUUGUU--GGAUUUUA	|||| |||||||	UUUUUCAAGCAAGCCUAAAAA
ENSBTAT00000070733	bta-miR-125a_R-1	159	165	60	CAACUAAUAUCACCUUCAGGGAG	||| ||||||	UGUCCAAUUUCCCAG--AGUCCCU
ENSBTAT00000070733	bta-miR-125a_R-1	2108	2114	83	UUGGAGAGUAGAAGACUCAGGGG	|||||||	UGUCCAAUUUCCCAGAGUCCCU
ENSBTAT00000070733	bta-miR-136_R-1	2374	2380	58	GCUGUCAUAUUGUAGAUGGAGAC	||| ||||||	GGUAGUAGUUUUGUU--UACCUCA
ENSBTAT00000070733	bta-miR-136_R-1	770	776	86	UAUCACAUUGCCCAUAAUGGAGA	|||||||	GGUAGUAGUUUUGUUUACCUCA
ENSBTAT00000070733	bta-miR-148a	109	115	68	UUGUAGUUGGAAUUCUGCACUGG	|||| |||||||	UGUUUCAAGACAUC-ACGUGACU
ENSBTAT00000070733	bta-miR-23b-3p_R+1	2464	2470	64	UGCUGUACAUUAAUUAUGUGAAA	||||||	UCACCAUUAGGGACCGUUACACUA
ENSBTAT00000070733	bta-miR-432_1ss23GT	2058	2064	56	GGAUUGGAGCCCAGGCUCCAAGA	|||||||	UGUGGGUUACUGGAUGAGGUUCU
ENSBTAT00000070733	bta-miR-494_R+1	2016	2022	89	GACAAAUAGGAACAUAUGUUUCA	|||||||	UCUCCAAAGGGCACAUACAAAGU
ENSBTAT00000070733	bta-miR-494_R+1	617	623	18	CCCAACCCCAACUGCUGUUUCAC	||| ||||||	UCUCCAAAGGGCACAU-ACAAAGU
ENSBTAT00000070733	bta-mir-2284aa-3-p3	1895	1901	47	AGACAUGGCUUCACA-GGAUUUUG	||| |||||||	UUUUUCAAGCAAGCCUAAAAA
ENSBTAT00000070733	bta-mir-2284aa-3-p3	1917	1923	73	GUCUGCAAGAGUUAG---GGAUUUUA	|||| |||||||	UUUUUCAAGCAAGCCUAAAAA
ENSBTAT00000070733	chi-miR-379-3p	1747	1753	62	UUAGAGGAUAUGCAAGUUACAUG	|||||||	CAAUCACCUGGUACAAUGUAU
ENSBTAT00000070733	chi-miR-411a-3p	1747	1753	62	UUAGAGGAUAUGCAAGUUACAUG	|||||||	CAAUCACCUGGCACAAUGUAU
ENSBTAT00000081355	bta-let-7a-5p	533	539	85	AAAAUCUUUGCAAAC--CUACCUCU	||| |||||||	UUGAUAUGUUGGAUGAUGGAGU
ENSBTAT00000081355	bta-let-7b	533	539	85	AAAAUCUUUGCAAAC--CUACCUCU	||| |||||||	UUGGUGUGUUGGAUGAUGGAGU
ENSBTAT00000081355	bta-let-7e_R+1	533	539	85	AAAAUCUUUGCAAAC--CUACCUCU	||| |||||||	UUGAUAUGUUGGAGGAUGGAGU
ENSBTAT00000081355	bta-miR-331-3p	94	100	78	UGGAAUUUGUGACUGCAGGGGAA	||||||	AAGAUCCUAUCCGGGUCCCCG
ENSBTAT00000025024	bta-miR-130a_R-2	280	286	95	UUUCUCUGGUCUUUA---UUGCACUA	|||| |||||||	CGGGAAAAUUGUAACGUGAC
ENSBTAT00000045447	bta-miR-126-5p	854	860	84	UACUGUCAUUGAUGAUAAUAAUA	|||||||	GCGCAUGGUUUUCAUUAUUAC
ENSBTAT00000045447	bta-miR-1271	784	790	92	UAAACAUAUCAUCUGGUGCCAAA	|||||||	ACUCAUGAAUGAUCCACGGUUC
ENSBTAT00000045447	bta-miR-148a	1252	1258	65	UCAGUAGUAGCAAACUGCACUGC	|||||||	UGUUUCAAGACAUCACGUGACU
ENSBTAT00000045447	bta-miR-2284aa	526	532	6	CUUUGCUGGUGUAGUCUUUUUAU	||||||	UUUUGGGUUUGUUUGAAAAAA
ENSBTAT00000045447	bta-miR-2284aa	78	84	95	GGGAACUAGAUAUGUACUUUUUA	|||||||	UUUUGGGUUUGUUUGAAAAAA
ENSBTAT00000045447	bta-miR-323	944	950	71	UGCUUCCAAAAGUGAUAAUGUGU	|||||||	UCUCCAGCUGGCACAUUACACG
ENSBTAT00000070666	bta-miR-126-5p	854	860	84	UACUGUCAUUGAUGAUAAUAAUA	|||||||	GCGCAUGGUUUUCAUUAUUAC
ENSBTAT00000070666	bta-miR-1271	784	790	92	UAAACAUAUCAUCUGGUGCCAAA	|||||||	ACUCAUGAAUGAUCCACGGUUC
ENSBTAT00000070666	bta-miR-148a	1252	1258	65	UCAGUAGUAGCAAACUGCACUGC	|||||||	UGUUUCAAGACAUCACGUGACU
ENSBTAT00000070666	bta-miR-2284aa	526	532	6	CUUUGCUGGUGUAGUCUUUUUAU	||||||	UUUUGGGUUUGUUUGAAAAAA
ENSBTAT00000070666	bta-miR-2284aa	78	84	95	GGGAACUAGAUAUGUACUUUUUA	|||||||	UUUUGGGUUUGUUUGAAAAAA
ENSBTAT00000070666	bta-miR-323	944	950	71	UGCUUCCAAAAGUGAUAAUGUGU	|||||||	UCUCCAGCUGGCACAUUACACG
ENSBTAT00000082213	bta-miR-136_R-1	326	332	78	UUAUCACUUAAAAGUAAUGGAGG	|||| |||||||	GGUAGUAGUUUUGUUUACCUCA
ENSBTAT00000082213	bta-miR-2284h-5p_L-3	42	48	88	UAAGACUUGCCCUUA-GAACUUUU	||| |||||||	UUUGGGCUUGCUUGAAAA
ENSBTAT00000082213	bta-miR-34c_R+1	242	248	97	UACUGUAUGCUCAGA-CACUGCCA	||| |||||||	CGUUAGUCGAUUGAUGUGACGGA
ENSBTAT00000082213	bta-mir-2285cd-p5_1ss21GC	156	162	80	CUGAGCUAUGUCCUCAACUUUUA	|||||||	CUUUUGGGUUUGCUUGAAAAA
ENSBTAT00000082213	bta-mir-2285cd-p5_1ss21GC	43	49	67	AAGACUUGCCCUUAG-AACUUUUG	||| |||||||	CUUUUGGGUUUGCUUGAAAAA
ENSBTAT00000082213	bta-mir-2285e-2-p5_1ss21TC	156	162	80	CUGAGCUAUGUCCUCAACUUUUA	|||||||	CUUUUGGGUUUGCUUGAAAAA
ENSBTAT00000082213	bta-mir-2285e-2-p5_1ss21TC	43	49	67	AAGACUUGCCCUUAG-AACUUUUG	||| |||||||	CUUUUGGGUUUGCUUGAAAAA
ENSBTAT00000082213	chi-miR-148b-5p	41	47	79	GUAAGACUUGCCCUUAGAACUUU	|||||||	CGGACUCACAUAUUGUCUUGAAG
ENSBTAT00000016136	bta-miR-21-3p_L+1R-2	132	138	86	AAAGUGUCCAAACCAUGCUGUUU	||| |||||||	UGUCGGGUAGCUGACGACAAC
ENSBTAT00000016122	bta-miR-10a_R-1	904	910	83	AGUACAAUCUUGAGAACAGGGUU	|||||||	UGUUUAAGCCUAGAUGUCCCAU
ENSBTAT00000016122	bta-miR-10b_R-1	904	910	84	AGUACAAUCUUGAGAACAGGGUU	|||||||	UGUUUAAGCCAAGAUGUCCCAU
ENSBTAT00000011195	bta-miR-494_R+1	1247	1253	65	UUCUGUCUCUGGAAUUGUUUCAA	||||||	UCUCCAAAGGGCACAUACAAAGU
ENSBTAT00000011195	bta-miR-494_R+1	259	265	87	UAGGCCAUUUUCUUCAUGUUUCA	|||||||	UCUCCAAAGGGCACAUACAAAGU
ENSBTAT00000011195	bta-miR-6524_R+1	265	271	95	AUUUUCUUCAUGUUUCAGAGUAA	|||||||	UGUCAAUCCAAUGAGUCUCAUU
ENSBTAT00000010136	bta-miR-136_R-1	225	231	90	UGAACAAGCCCUUCAAAUGGAGA	|||||||	GGUAGUAGUUUUGUUUACCUCA
ENSBTAT00000010136	bta-miR-331-3p	781	787	93	AUUGGCCUCCCUAGACCAGGGGA	|||||||	AAGAUCCUAUCCGGGUCCCCG
ENSBTAT00000028464	bta-miR-199b	23	29	87	GGAGGAACUGCUUGUACACUGGA	|||||||	CUUGUCUAUCAGAUUUGUGACCC
ENSBTAT00000028464	bta-miR-23b-3p_R+1	143	149	63	UUUAGUAUUUUUGUUAAUGUGAG	|||||||	UCACCAUUAGGGACCGUUACACUA
ENSBTAT00000028464	bta-miR-323	142	148	95	UUUUAGUAUUUUUGUUAAUGUGA	|||||||	UCUCCAGCUGGCACAUUACACG
ENSBTAT00000028464	bta-mir-2285aj-p5_1ss4GA	126	132	68	UCCAUUUUUAAUGAGUUUUUAGU	|||||||	UUUGGGUUUGCUUGAAAAAUCG
ENSBTAT00000065972	bta-miR-199b	23	29	87	GGAGGAACUGCUUGUACACUGGA	|||||||	CUUGUCUAUCAGAUUUGUGACCC
ENSBTAT00000065972	bta-miR-23b-3p_R+1	143	149	63	UUUAGUAUUUUUGUUAAUGUGAG	|||||||	UCACCAUUAGGGACCGUUACACUA
ENSBTAT00000065972	bta-miR-323	142	148	95	UUUUAGUAUUUUUGUUAAUGUGA	|||||||	UCUCCAGCUGGCACAUUACACG
ENSBTAT00000065972	bta-mir-2285aj-p5_1ss4GA	126	132	68	UCCAUUUUUAAUGAGUUUUUAGU	|||||||	UUUGGGUUUGCUUGAAAAAUCG
ENSBTAT00000010033	bta-miR-34c_R+1	123	129	84	UUUUGUUCCCCCUAUCACUGCCC	|||||||	CGUUAGUCGAUUGAUGUGACGGA
ENSBTAT00000080909	bta-miR-34c_R+1	280	286	83	UUUUGUUCCCCCUAUCACUGCCC	|||||||	CGUUAGUCGAUUGAUGUGACGGA
ENSBTAT00000006418	bta-miR-1271	211	217	70	GGGUUUAUUCUCACUGUGCCAAU	|||||||	ACUCAUGAAUGAUCCACGGUUC
ENSBTAT00000006418	bta-miR-128	207	213	63	GAGAGGGUUUAUUCUCACUGUGC	|||||||	UUUCUCUGGCCAAGUGACACU
ENSBTAT00000006418	bta-miR-2285ce_L-1R-1	1199	1205	94	GAGGAGAAUGUAGAUCAGGUUUA	|||||||	GUUUUUCAAGUAAGUCCAAAA
ENSBTAT00000006418	bta-miR-23b-3p_R+1	298	304	78	GGCAAUACUGUUGGAAAUGUGAA	|||||||	UCACCAUUAGGGACCGUUACACUA
ENSBTAT00000006418	chi-miR-382-3p_R+1	611	617	57	UGUUAGUGAUGGGGAGAAUGAUU	|||||||	UUUCACAACAGGCACUUACUAA
ENSBTAT00000010355	bta-miR-10a_R-1	1067	1073	57	CUCCCCAGCUUGGUCACAGGGUU	|||||||	UGUUUAAGCCUAGAUGUCCCAU
ENSBTAT00000010355	bta-miR-10b_R-1	1067	1073	64	CUCCCCAGCUUGGUCACAGGGUU	|||||||	UGUUUAAGCCAAGAUGUCCCAU
ENSBTAT00000010355	bta-miR-128	1742	1748	97	CUGUUCAUAUUAAACCACUGUGA	|||||||	UUUCUCUGGCCAAGUGACACU
ENSBTAT00000010355	bta-miR-2284h-5p_L-3	428	434	74	CUUUCCUACCUGCAUGAACUUUU	||| |||||||	UUUGGGCUUGCUUGAAAA
ENSBTAT00000010355	bta-miR-331-3p	353	359	99	ACUGAUGCUGCAAGUCCAGGGGA	|||||||	AAGAUCCUAUCCGGGUCCCCG
ENSBTAT00000010355	bta-miR-34c_R+1	1045	1051	39	AGGGGCAAGAGUUGUCACUGCCC	|||||||	CGUUAGUCGAUUGAUGUGACGGA
ENSBTAT00000010355	bta-miR-34c_R+1	832	838	64	CUGGGGGAAACUCACCACUGCCA	|||||||	CGUUAGUCGAUUGAUGUGACGGA
ENSBTAT00000010355	bta-mir-2284aa-3-p3	1419	1425	95	GAGAGGUUAAGGAUUGGAUUUUA	||| |||||||	UUUUUCAAGCAAG--CCUAAAAA
ENSBTAT00000010355	bta-mir-2284aa-3-p3	358	364	38	UGCUGCAAGUCCAGG-GGAUUUUU	|||| |||||||	UUUUUCAAGCAAGCCUAAAAA
ENSBTAT00000009736	bta-miR-136_R-1	41	47	74	GUCUCCCUGCACAAUAAUGGAGU	|||||||	GGUAGUAGUUUUGUUUACCUCA
ENSBTAT00000009736	bta-miR-21-3p_L+1R-2	145	151	78	UCAAGGAUGUGUCUUUGCUGUUU	|||||||	UGUCGGGUAGCUGACGACAAC
ENSBTAT00000021646	bta-let-7a-5p	341	347	81	AUUAUUUCUGGGCCCCUACCUCA	|||||||	UUGAUAUGUUGGAUGAUGGAGU
ENSBTAT00000021646	bta-let-7b	341	347	82	AUUAUUUCUGGGCCCCUACCUCA	|||||||	UUGGUGUGUUGGAUGAUGGAGU
ENSBTAT00000021646	bta-let-7e_R+1	341	347	81	AUUAUUUCUGGGCCCCUACCUCA	|||||||	UUGAUAUGUUGGAGGAUGGAGU
ENSBTAT00000021646	chi-miR-30a-3p_R+1	109	115	74	AGUAAUUUCUUAAUUACUGAAAG	|||||||	CGACGUUUGUAGGCUGACUUUC
ENSBTAT00000015000	bta-miR-199b	1665	1671	59	ACCUCCCUCAGCUCCACACUGGA	|||||||	CUUGUCUAUCAGAUUUGUGACCC
ENSBTAT00000015000	bta-miR-199b	1909	1915	35	UUUCCCUGGGCAGUGCACUGGAU	||||||	CUUGUCUAUCAGAUUUGUGACCC
ENSBTAT00000015000	bta-miR-21-3p_L+1R-2	982	988	71	UGUUCAUUUUUAAGCUGCUGUUA	|||||||	UGUCGGGUAGCUGACGACAAC
ENSBTAT00000015000	bta-miR-331-3p	1682	1688	19	ACUGGAGGCGCAACACAGGGGAG	||||||	AAGAUCCUAUCCGGGUCCCCG
ENSBTAT00000015000	bta-miR-331-3p	803	809	50	AGAAAGGGCUUUUGCCCAGGGGU	|||||||	AAGAUCCUAUCCGGGUCCCCG
ENSBTAT00000015000	chi-miR-382-3p_R+1	2017	2023	58	GAAGUGAUGUAGUCUGAAUGAUG	||| |||||||	UUUCACAACAGGCA-CUUACUAA
ENSBTAT00000015000	chi-miR-382-3p_R+1	2130	2136	52	AUAUAUUUUUUAAUAAAUGAUAG	||||||	UUUCACAACAGGCACUUACUAA
ENSBTAT00000083433	bta-miR-10a_R-1	277	283	91	UCUUGUGUACAAGGCACAGGGUA	|||||||	UGUUUAAGCCUAGAUGUCCCAU
ENSBTAT00000083433	bta-miR-10b_R-1	277	283	91	UCUUGUGUACAAGGCACAGGGUA	|||||||	UGUUUAAGCCAAGAUGUCCCAU
ENSBTAT00000083433	bta-miR-199b	513	519	67	UCUUUUUUUCAAGACACACUGGU	|||||||	CUUGUCUAUCAGAUUUGUGACCC
ENSBTAT00000083433	bta-miR-494_R+1	237	243	92	GAGAUUCCCAAGAGAAUGUUUCA	||||| |||||||	UCUCCAAAGGGCACA--UACAAAGU
ENSBTAT00000017095	bta-miR-10a_R-1	277	283	91	UCUUGUGUACAAGGCACAGGGUA	|||||||	UGUUUAAGCCUAGAUGUCCCAU
ENSBTAT00000017095	bta-miR-10b_R-1	277	283	91	UCUUGUGUACAAGGCACAGGGUA	|||||||	UGUUUAAGCCAAGAUGUCCCAU
ENSBTAT00000017095	bta-miR-199b	513	519	75	UCUUUUUUUCAAGACACACUGGU	|||||||	CUUGUCUAUCAGAUUUGUGACCC
ENSBTAT00000017095	bta-miR-494_R+1	237	243	92	GAGAUUCCCAAGAGAAUGUUUCA	||||| |||||||	UCUCCAAAGGGCACA--UACAAAGU
ENSBTAT00000076641	chi-miR-30a-3p_R+1	126	132	93	AAGGAACAACACAUUACUGAAAA	|||| |||||||	CGACGUUUGUAGGCUGACUUUC
ENSBTAT00000017091	bta-miR-125a_R-1	56	62	96	ACAAGCUAGCUAGGUCUCAGGGA	|||||||	UGUCCAAUUUCCCAGAGUCCCU
ENSBTAT00000017091	bta-miR-129_R-1	504	510	92	UUCUAUUUUCUCCCUGCAAAAAA	|||||||	CGUUCGGGUCUGGCGUUUUUC
ENSBTAT00000017091	bta-miR-148a	137	143	68	GAGACAGCAAGACCCUGCACUGA	|||||||	UGUUUCAAGACAUCACGUGACU
ENSBTAT00000045942	bta-miR-128	2236	2242	73	UUACGCCAUUUUCUACACUGUGC	|||||||	UUUCUCUGGCCAAGUGACACU
ENSBTAT00000045942	bta-miR-432_1ss23GT	2286	2292	87	UUCCUAUGACUGAGUCUCCAAGU	||||| |||||||	UGUGGGUUACUGGAU--GAGGUUCU
ENSBTAT00000028000	bta-miR-21-3p_L+1R-2	308	314	87	UUCAGUAGAACAUGU--UGCUGUUG	||| |||||||	UGUCGGGUAGCUGACGACAAC
ENSBTAT00000028000	bta-miR-487a_R+1	159	165	79	UGUGAAAAUGGUUGUGUAUGAUU	||| |||||||	UUGACCUACAGGGACAUACUAA
ENSBTAT00000029082	bta-miR-139	1093	1099	72	UUUUUGGCUGAAUAAACUGUAGU	|||||||	UGACCUCUGUGCACGUGACAUCU
ENSBTAT00000029082	bta-miR-339b	1348	1354	69	GGGCACUUAAGAUGAGACAGGGG	|||||||	CUCGAGGACCUCCUGUCCCU
ENSBTAT00000029082	bta-miR-34c_R+1	773	779	81	UAGCCGUUGGCCAUGCACUGCCA	|||||||	CGUUAGUCGAUUGAUGUGACGGA
ENSBTAT00000085650	bta-miR-148a	457	463	17	UUGCCUUUGGGCCCAGCACUGAU	||||||	UGUUUCAAGACAUCACGUGACU
ENSBTAT00000085650	bta-miR-148a	771	777	55	UGUAGCCGUUGGCCAUGCACUGC	|||||||	UGUUUCAAGACAUCACGUGACU
ENSBTAT00000085650	bta-miR-34c_R+1	773	779	93	UAGCCGUUGGCCAUGCACUGCCA	|||||||	CGUUAGUCGAUUGAUGUGACGGA
ENSBTAT00000002566	bta-miR-128	264	270	75	AAGGCAUGAUGGGAUCACUGUGG	|||||||	UUUCUCUGGCCAAGUGACACU
ENSBTAT00000002566	bta-miR-21-3p_L+1R-2	2481	2487	77	AAGACUGGAUUUAAUUGCUGUUC	|||||||	UGUCGGGUAGCUGACGACAAC
ENSBTAT00000002566	bta-miR-323	2372	2378	69	GUGAGCAUCAUUGCCUAAUGUGA	|||||||	UCUCCAGCUGGCACAUUACACG
ENSBTAT00000002566	bta-miR-411a	1071	1077	73	ACAGCUGCCACCUUUUCUACUAA	|||||||	GCAUGCGAUAUGCCAGAUGAUA
ENSBTAT00000002566	bta-miR-495	2682	2688	76	GGUAAACAUUUUACUGUUUGUUU	|||||||	UUCUUCACGUGGUACAAACAAA
ENSBTAT00000002566	bta-miR-495	2686	2692	98	AACAUUUUACUGUUUGUUUGUUA	|||||||	UUCUUCACGUGGUACAAACAAA
ENSBTAT00000002566	chi-miR-30a-3p_R+1	2112	2118	36	UUUGAAAUUAUCUUUCUGAAAAU	||||||	CGACGUUUGUAGGCUGACUUUC
ENSBTAT00000002566	chi-miR-30a-3p_R+1	2942	2948	79	AUUCUAGAGUAGAAUACUGAAAU	|||||||	CGACGUUUGUAGGCUGACUUUC
ENSBTAT00000081314	bta-let-7a-5p	123	129	91	AUUCCAGUACUUUGGCUACCUCA	|||||||	UUGAUAUGUUGGAUGAUGGAGU
ENSBTAT00000081314	bta-let-7b	123	129	91	AUUCCAGUACUUUGGCUACCUCA	|||||||	UUGGUGUGUUGGAUGAUGGAGU
ENSBTAT00000081314	bta-let-7e_R+1	123	129	91	AUUCCAGUACUUUGGCUACCUCA	|||||||	UUGAUAUGUUGGAGGAUGGAGU
ENSBTAT00000049336	bta-miR-23b-3p_R+1	2295	2301	83	AUCUAGUGUUUAUAAAAUGUGAU	|||||||	UCACCAUUAGGGACCGUUACACUA
ENSBTAT00000049336	bta-miR-331-3p	958	964	78	GAACGUAAUAAUUUACCAGGGGG	|||||||	AAGAUCCUAUCCGGGUCCCCG
ENSBTAT00000049336	bta-miR-380-3p	1577	1583	91	AUAAGAGCAUUCUAUAUUACAUA	|||||||	UCUGCACCUGGUGUAAUGUAU
ENSBTAT00000049336	bta-miR-380-3p	1886	1892	94	CAAAAACUCAGGAAU--AUUACAUA	||| |||||||	UCUGCACCUGGUGUAAUGUAU
ENSBTAT00000049336	chi-miR-30a-3p_R+1	1336	1342	84	UUUGAUAAAACUAAG-ACUGAAAA	|||| |||||||	CGACGUUUGUAGGCUGACUUUC
ENSBTAT00000082812	bta-miR-21-3p_L+1R-2	2033	2039	88	GUAUUUGCUACAUUU--UGCUGUUG	||| |||||||	UGUCGGGUAGCUGACGACAAC
ENSBTAT00000082812	bta-miR-23b-3p_R+1	1237	1243	83	GUUAACAGUUUUUAAAAUGUGAA	|||||||	UCACCAUUAGGGACCGUUACACUA
ENSBTAT00000082812	bta-miR-30a-5p	698	704	73	CUAACUUGUGGAUAGUGUUUACA	|||||||	UCGAAGGUCAGCUCCUACAAAUGU
ENSBTAT00000082812	bta-miR-380-3p	189	195	84	AAGCACAUUAUAGGGAUUACAUA	|||||||	UCUGCACCUGGUGUAAUGUAU
ENSBTAT00000082812	bta-miR-6524_R+1	258	264	84	GAGAACAGCUGGGACCAGAGUAA	|||||||	UGUCAAUCCAAUGAGUCUCAUU
ENSBTAT00000006752	bta-miR-30a-5p	698	704	85	CUAACUUGUGGAUAGUGUUUACA	|||||||	UCGAAGGUCAGCUCCUACAAAUGU
ENSBTAT00000006752	bta-miR-380-3p	189	195	84	AAGCACAUUAUAGGGAUUACAUA	|||||||	UCUGCACCUGGUGUAAUGUAU
ENSBTAT00000006752	bta-miR-6524_R+1	258	264	84	GAGAACAGCUGGGACCAGAGUAA	|||||||	UGUCAAUCCAAUGAGUCUCAUU
ENSBTAT00000022303	bta-miR-125a_R-1	860	866	53	AGCUGGGGCUUCCUUCUCAGGGU	|||||||	UGUCCAAUUUCCCAGAGUCCCU
ENSBTAT00000022303	bta-miR-331-3p	376	382	66	CUACCCCAUGGCCAACCAGGGGU	|||||||	AAGAUCCUAUCCGGGUCCCCG
ENSBTAT00000022303	bta-miR-339b	1043	1049	60	CUUGGGGGAAAGUGAGACAGGGC	|||||||	CUCGAGGACCUCCUGUCCCU
ENSBTAT00000022303	bta-miR-3432a	894	900	74	AGCCCUCCUGCCCCCAUCCCGCA	|||||||	GUGGUGUUGAUUUCUAGGGCGU
ENSBTAT00000022303	bta-miR-3432b_R+1_1ss2TG	894	900	74	AGCCCUCCUGCCCCCAUCCCGCA	|||||||	AUGGUGUUGAUUUCUAGGGCGU
ENSBTAT00000022303	bta-miR-495	488	494	67	UGUUGUGUGGGCCUUGUUUGUUU	|||||||	UUCUUCACGUGGUACAAACAAA
ENSBTAT00000022303	bta-miR-495	492	498	72	GUGUGGGCCUUGUUUGUUUGUUU	|||||||	UUCUUCACGUGGUACAAACAAA
ENSBTAT00000076087	bta-miR-125a_R-1	860	866	53	AGCUGGGGCUUCCUUCUCAGGGU	|||||||	UGUCCAAUUUCCCAGAGUCCCU
ENSBTAT00000076087	bta-miR-331-3p	376	382	66	CUACCCCAUGGCCAACCAGGGGU	|||||||	AAGAUCCUAUCCGGGUCCCCG
ENSBTAT00000076087	bta-miR-339b	1043	1049	60	CUUGGGGGAAAGUGAGACAGGGC	|||||||	CUCGAGGACCUCCUGUCCCU
ENSBTAT00000076087	bta-miR-3432a	894	900	74	AGCCCUCCUGCCCCCAUCCCGCA	|||||||	GUGGUGUUGAUUUCUAGGGCGU
ENSBTAT00000076087	bta-miR-3432b_R+1_1ss2TG	894	900	74	AGCCCUCCUGCCCCCAUCCCGCA	|||||||	AUGGUGUUGAUUUCUAGGGCGU
ENSBTAT00000076087	bta-miR-495	488	494	67	UGUUGUGUGGGCCUUGUUUGUUU	|||||||	UUCUUCACGUGGUACAAACAAA
ENSBTAT00000076087	bta-miR-495	492	498	72	GUGUGGGCCUUGUUUGUUUGUUU	|||||||	UUCUUCACGUGGUACAAACAAA
ENSBTAT00000022310	bta-miR-125a_R-1	288	294	61	UCAAUCUGGGGUGUUCUCAGGGG	|||||||	UGUCCAAUUUCCCAGAGUCCCU
ENSBTAT00000055593	bta-miR-125a_R-1	288	294	61	UCAAUCUGGGGUGUUCUCAGGGG	|||||||	UGUCCAAUUUCCCAGAGUCCCU
ENSBTAT00000021012	hsa-miR-139-3p	240	246	90	GUGGCCGCUCUUAUACGUCUCCU	|||||||	UGAGGUUGUCCCGGCGCAGAGGU
ENSBTAT00000030064	bta-miR-1271	202	208	90	GUGAAAAUUGUGCCUGUGCCAAU	|||||||	ACUCAUGAAUGAUCCACGGUUC
ENSBTAT00000063388	bta-miR-136_R-1	15	21	99	NNCUCAGCUUCCCAGGAAUGGAGA	|||||||	GGUAGUAGUUUUGUUUACCUCA
ENSBTAT00000068187	bta-miR-1271	136	142	95	GAUUUUCCUUACUAUGUGCCAAG	||||||| |||||||	ACUCAUGAAUGAUCCACGGUUC
ENSBTAT00000073602	bta-miR-1271	136	142	95	GAUUUUCCUUACUAUGUGCCAAG	||||||| |||||||	ACUCAUGAAUGAUCCACGGUUC
ENSBTAT00000015740	bta-miR-125a_R-1	122	128	58	UUCACUCCCUUCUUCCUCAGGGG	|||||||	UGUCCAAUUUCCCAGAGUCCCU
ENSBTAT00000068739	bta-miR-125a_R-1	122	128	58	UUCACUCCCUUCUUCCUCAGGGG	|||||||	UGUCCAAUUUCCCAGAGUCCCU
ENSBTAT00000045129	bta-miR-125a_R-1	1381	1387	76	UUCAGUUUUGGUUUCCUCAGGGU	|||||||	UGUCCAAUUUCCCAGAGUCCCU
ENSBTAT00000045129	bta-miR-136_R-1	322	328	71	GGUAUUUGUGAACUUAAUGGAGG	|||||||	GGUAGUAGUUUUGUUUACCUCA
ENSBTAT00000045129	bta-miR-494_R+1	1055	1061	58	GUCUGUUCUCUACAUAUGUUUCU	|||||||	UCUCCAAAGGGCACAUACAAAGU
ENSBTAT00000045129	bta-miR-495	1656	1662	95	AGGAUCUUUUCAUGUGUUUGUUA	|||||||	UUCUUCACGUGGUACAAACAAA
ENSBTAT00000045129	bta-miR-495	1729	1735	70	CUUUUUGAUUGGGCUGUUUGUUU	|||||||	UUCUUCACGUGGUACAAACAAA
ENSBTAT00000045129	chi-miR-30a-3p_R+1	1074	1080	20	UUCUCCAUUGCUGCCCUGAAAAU	||||||	CGACGUUUGUAGGCUGACUUUC
ENSBTAT00000045129	chi-miR-30a-3p_R+1	351	357	76	AGUUCAGUUUUACUAACUGAAAU	|||||||	CGACGUUUGUAGGCUGACUUUC
ENSBTAT00000024034	bta-miR-148a	81	87	93	AAAGACUUUUGGAGCUGCACUGA	|||||||	UGUUUCAAGACAUCACGUGACU
ENSBTAT00000024034	bta-miR-495	189	195	83	UUCAGAAAGCUCCAUGUUUGUUU	|||||||||||	UUCUUCACGUGGUACAAACAAA
ENSBTAT00000024034	bta-miR-495	198	204	91	CUCCAUGUUUGUUUUGUUUGUUU	|||||||	UUCUUCACGUGGUACAAACAAA
ENSBTAT00000024034	chi-miR-148b-5p	493	499	91	CUGCCUUGAUUAUAU-AGAACUUU	|||| |||||||	CGGACUCACAUAUUGUCUUGAAG
ENSBTAT00000024034	chi-miR-30a-3p_R+1	608	614	99	AUUAAAAAGAUGAAAACUGAAAA	|||||||	CGACGUUUGUAGGCUGACUUUC
ENSBTAT00000024034	chi-miR-30a-3p_R+1	84	90	35	GACUUUUGGAGCUGCACUGAAAC	|||||||	CGACGUUUGUAGGCUGACUUUC
ENSBTAT00000006178	bta-miR-125a_R-1	1044	1050	90	GUCCACGUGGAUCGUCUCAGGGA	|||||||||	UGUCCAAUUUCCCAGAGUCCCU
ENSBTAT00000006178	bta-miR-125a_R-1	127	133	11	UCCGCCUGCCCCCUGCUCAGGGC	|||||||	UGUCCAAUUUCCCAGAGUCCCU
ENSBTAT00000004135	bta-miR-125a_R-1	17	23	51	GGUACCGAGCACGGCCUCAGGGC	|||||||	UGUCCAAUUUCCCAGAGUCCCU
ENSBTAT00000004135	bta-miR-136_R-1	148	154	73	CACCAGAGUCCUGAAAAUGGAGG	|||||||	GGUAGUAGUUUUGUUUACCUCA
ENSBTAT00000024618	bta-miR-125a_R-1	186	192	69	AUGGGUCCCUUUUCUCUCAGGGC	|||||||	UGUCCAAUUUCCCAGAGUCCCU
ENSBTAT00000024618	bta-miR-128	23	29	57	ACCACCUAUCACCGC--CACUGUGG	|||| |||||||	UUUCUCUGGCCAAGUGACACU
ENSBTAT00000045026	bta-miR-199b	398	404	92	UCCUCCGUGGUAACUACACUGGA	|||||||	CUUGUCUAUCAGAUUUGUGACCC
ENSBTAT00000045026	bta-miR-339b	25	31	98	GCAGCAAGGGGGGGAGACAGGGA	|||||||	CUCGAGGACCUCCUGUCCCU
ENSBTAT00000045026	bta-miR-339b	455	461	51	GGCAGCUUCCCUGAC--ACAGGGAC	|||| ||||||	CUCGAGGACCUCCUGUCCCU
ENSBTAT00000045026	bta-miR-495	1013	1019	83	UGUUCUGAUUUUUUGGUUUGUUU	|||||||	UUCUUCACGUGGUACAAACAAA
ENSBTAT00000006032	bta-miR-199b	330	336	71	UGAGUAGUAACCCCUACACUGGC	|||| |||||||	CUUGUCUAUCAGAUU---UGUGACCC
ENSBTAT00000006032	bta-miR-495	712	718	51	GAAAUAAGUCUUGUUGUUUGUUC	|||||||	UUCUUCACGUGGUACAAACAAA
ENSBTAT00000006035	bta-miR-125a_R-1	777	783	78	CAGUCUUUUUGGAAUCUCAGGGU	|||||||	UGUCCAAUUUCCCAGAGUCCCU
ENSBTAT00000011882	bta-miR-136_R-1	125	131	59	CACUGAGAACUAUGCAAUGGAGU	|||||||	GGUAGUAGUUUUGUUUACCUCA
ENSBTAT00000010247	bta-miR-2284aa	287	293	91	CUCCAAGAGACCAAC---ACUUUUUA	|||| |||||||	UUUUGGGUUUGUUUGAAAAAA
ENSBTAT00000010247	bta-miR-432_1ss23GT	272	278	89	CUGCAUGAGCUCUCCCUCCAAGA	|||| |||||||	UGUGGGUUACUGGAU---GAGGUUCU
ENSBTAT00000071715	bta-miR-2284aa	287	293	91	CUCCAAGAGACCAAC---ACUUUUUA	|||| |||||||	UUUUGGGUUUGUUUGAAAAAA
ENSBTAT00000071715	bta-miR-432_1ss23GT	272	278	89	CUGCAUGAGCUCUCCCUCCAAGA	|||| |||||||	UGUGGGUUACUGGAU---GAGGUUCU
ENSBTAT00000074545	bta-miR-2284aa	287	293	91	CUCCAAGAGACCAAC---ACUUUUUA	|||| |||||||	UUUUGGGUUUGUUUGAAAAAA
ENSBTAT00000074545	bta-miR-432_1ss23GT	272	278	89	CUGCAUGAGCUCUCCCUCCAAGA	|||| |||||||	UGUGGGUUACUGGAU---GAGGUUCU
ENSBTAT00000082850	bta-miR-2284aa	287	293	91	CUCCAAGAGACCAAC---ACUUUUUA	|||| |||||||	UUUUGGGUUUGUUUGAAAAAA
ENSBTAT00000082850	bta-miR-432_1ss23GT	272	278	89	CUGCAUGAGCUCUCCCUCCAAGA	|||| |||||||	UGUGGGUUACUGGAU---GAGGUUCU
ENSBTAT00000067350	bta-miR-30a-5p	853	859	57	CCCUUCCUCCAUUUCUGUUUACA	|||||||	UCGAAGGUCAGCUCCUACAAAUGU
ENSBTAT00000067350	bta-miR-339b	71	77	97	GUCAUGGUAGCUAAUGACAGGGA	|||||||	CUCGAGGACCUCCUGUCCCU
ENSBTAT00000003317	bta-miR-30a-5p	853	859	57	CCCUUCCUCCAUUUCUGUUUACA	|||||||	UCGAAGGUCAGCUCCUACAAAUGU
ENSBTAT00000003317	bta-miR-339b	71	77	97	GUCAUGGUAGCUAAUGACAGGGA	|||||||	CUCGAGGACCUCCUGUCCCU
ENSBTAT00000065422	bta-miR-30a-5p	269	275	76	CCCUUCCUCCAUUUCUGUUUACA	|||||||	UCGAAGGUCAGCUCCUACAAAUGU
ENSBTAT00000065422	bta-miR-432_1ss23GT	246	252	52	GUGAUGUAACGGAGACUCCAAGC	|||||||	UGUGGGUUACUGGAUGAGGUUCU
ENSBTAT00000003319	bta-miR-125a_R-1	165	171	86	GGGCCAGGCCAGGGACUCAGGGA	|||||||	UGUCCAAUUUCCCAGAGUCCCU
ENSBTAT00000072288	bta-miR-10a_R-1	465	471	88	CCACAGAAGAUGCCCACAGGGUA	|||||||	UGUUUAAGCCUAGAUGUCCCAU
ENSBTAT00000072288	bta-miR-10b_R-1	465	471	87	CCACAGAAGAUGCCCACAGGGUA	|||||||	UGUUUAAGCCAAGAUGUCCCAU
ENSBTAT00000072288	bta-miR-23b-3p_R+1	46	52	79	UUGCCAGUCCUGUACAAUGUGAA	||| |||||||	UCACCAUUAGGGACCGUUACACUA
ENSBTAT00000072288	bta-miR-34c_R+1	275	281	87	UCCUGUUUUCAGCCCCACUGCCA	|||||||	CGUUAGUCGAUUGAUGUGACGGA
ENSBTAT00000003325	bta-miR-23b-3p_R+1	46	52	81	UUGCCAGUCCUGUACAAUGUGAA	||| |||||||	UCACCAUUAGGGACCGUUACACUA
ENSBTAT00000021427	chi-miR-30a-3p_R+1	732	738	78	UUUACAGAUAAGAAUACUGAAAC	|||||||	CGACGUUUGUAGGCUGACUUUC
ENSBTAT00000021428	bta-miR-21-3p_L+1R-2	125	131	88	ACCCUUAACUGUCUUUGCUGUUU	|||||||	UGUCGGGUAGCUGACGACAAC
ENSBTAT00000017660	bta-miR-339b	26	32	65	AAGAAGAGAAGGGAGGACAGGGG	|||||||||||	CUCGAGGACCUCCUGUCCCU
ENSBTAT00000028107	bta-miR-323	921	927	71	AAAGGACAGAGGACUUAAUGUGU	|||||||	UCUCCAGCUGGCACAUUACACG
ENSBTAT00000028107	bta-miR-331-3p	714	720	56	CUUUUCCACCUUCUGCCAGGGGU	|||||||	AAGAUCCUAUCCGGGUCCCCG
ENSBTAT00000028107	chi-miR-148b-5p	235	241	61	UGCGGGGAUGGUGUA----AGAACUUG	||||| |||||||	CGGACUCACAUAUUGUCUUGAAG
ENSBTAT00000056161	bta-miR-199b	258	264	54	GAGCAGGGAAAUCAGACACUGGU	|||||||	CUUGUCUAUCAGAUUUGUGACCC
ENSBTAT00000056161	bta-miR-380-3p	455	461	79	AUACAAAUGUAGCCCAUUACAUA	|||||||	UCUGCACCUGGUGUAAUGUAU
ENSBTAT00000056161	bta-miR-487a_R+1	735	741	96	UUAAAAAAAAAAGCUGUAUGAUA	|||||||||	UUGACCUACAGGGACAUACUAA
ENSBTAT00000056161	bta-miR-6524_R+1	103	109	91	GGCCCACGGGCCUGACAGAGUAA	|||||||	UGUCAAUCCAAUGAGUCUCAUU
ENSBTAT00000072574	bta-miR-10a_R-1	484	490	80	UUGGACUGUGCAAAUACAGGGUG	|||||||	UGUUUAAGCCUAGAUGUCCCAU
ENSBTAT00000072574	bta-miR-10b_R-1	484	490	81	UUGGACUGUGCAAAUACAGGGUG	|||||||	UGUUUAAGCCAAGAUGUCCCAU
ENSBTAT00000072574	bta-miR-432_1ss23GT	69	75	65	CUUUUCAGCCUUUAAUCCAAGAA	||||||	UGUGGGUUACUGGAUGAGGUUCU
ENSBTAT00000044866	bta-miR-10a_R-1	153	159	80	UUGGACUGUGCAAAUACAGGGUG	|||||||	UGUUUAAGCCUAGAUGUCCCAU
ENSBTAT00000044866	bta-miR-10b_R-1	153	159	81	UUGGACUGUGCAAAUACAGGGUG	|||||||	UGUUUAAGCCAAGAUGUCCCAU
ENSBTAT00000078589	bta-miR-10a_R-1	484	490	80	UUGGACUGUGCAAAUACAGGGUG	|||||||	UGUUUAAGCCUAGAUGUCCCAU
ENSBTAT00000078589	bta-miR-10b_R-1	484	490	81	UUGGACUGUGCAAAUACAGGGUG	|||||||	UGUUUAAGCCAAGAUGUCCCAU
ENSBTAT00000078589	bta-miR-432_1ss23GT	69	75	65	CUUUUCAGCCUUUAAUCCAAGAA	||||||	UGUGGGUUACUGGAUGAGGUUCU
ENSBTAT00000079670	bta-miR-10a_R-1	484	490	80	UUGGACUGUGCAAAUACAGGGUG	|||||||	UGUUUAAGCCUAGAUGUCCCAU
ENSBTAT00000079670	bta-miR-10b_R-1	484	490	81	UUGGACUGUGCAAAUACAGGGUG	|||||||	UGUUUAAGCCAAGAUGUCCCAU
ENSBTAT00000079670	bta-miR-432_1ss23GT	69	75	65	CUUUUCAGCCUUUAAUCCAAGAA	||||||	UGUGGGUUACUGGAUGAGGUUCU
ENSBTAT00000031198	bta-miR-125a_R-1	322	328	58	AGGGAGUUCACUUUUUCAGGGAG	||||||	UGUCCAAUUUCCCAGAGUCCCU
ENSBTAT00000031198	bta-miR-125a_R-1	397	403	96	AAUGAAAGAAAUACUCUCAGGGA	||| |||||||	UGUCCAAUUUCCCAGAGUCCCU
ENSBTAT00000031198	chi-miR-30a-3p_R+1	40	46	94	AACAUUUAGGAUUCUACUGAAAA	|||||||	CGACGUUUGUAGGCUGACUUUC
ENSBTAT00000031198	chi-miR-30a-3p_R+1	878	884	96	UAUAUAUUUUUAAGAACUGAAAA	|||||||	CGACGUUUGUAGGCUGACUUUC
ENSBTAT00000063694	bta-miR-199b	2247	2253	85	AUUUCCCAGGCAAGAACACUGGA	|||||||	CUUGUCUAUCAGAUUUGUGACCC
ENSBTAT00000063694	bta-miR-339b	2612	2618	95	UGGGAGUUGGUGAUAGACAGGGA	|||||||	CUCGAGGACCUCCUGUCCCU
ENSBTAT00000063694	bta-miR-34c_R+1	124	130	80	UGUUCCAUAUUCUCUCACUGCCC	|||||||	CGUUAGUCGAUUGAUGUGACGGA
ENSBTAT00000063694	bta-miR-411a	783	789	63	ACUAUGGGGAAUAGCUCUACUAA	|||||||	GCAUGCGAUAUGCCAGAUGAUA
ENSBTAT00000063694	bta-miR-495	106	112	61	AGCAGUUAGUUAGCAGUUUGUUC	|||||||	UUCUUCACGUGGUACAAACAAA
ENSBTAT00000063694	chi-miR-30a-3p_R+1	2680	2686	93	GAGCAACUGAACUGA--ACUGAAAA	||| |||||||	CGACGUUUGUAGGCUGACUUUC
ENSBTAT00000003899	bta-miR-199b	2247	2253	85	AUUUCCCAGGCAAGAACACUGGA	|||||||	CUUGUCUAUCAGAUUUGUGACCC
ENSBTAT00000003899	bta-miR-339b	2612	2618	95	UGGGAGUUGGUGAUAGACAGGGA	|||||||	CUCGAGGACCUCCUGUCCCU
ENSBTAT00000003899	bta-miR-34c_R+1	124	130	80	UGUUCCAUAUUCUCUCACUGCCC	|||||||	CGUUAGUCGAUUGAUGUGACGGA
ENSBTAT00000003899	bta-miR-411a	783	789	63	ACUAUGGGGAAUAGCUCUACUAA	|||||||	GCAUGCGAUAUGCCAGAUGAUA
ENSBTAT00000003899	bta-miR-495	106	112	61	AGCAGUUAGUUAGCAGUUUGUUC	|||||||	UUCUUCACGUGGUACAAACAAA
ENSBTAT00000003899	chi-miR-30a-3p_R+1	2680	2686	93	GAGCAACUGAACUGA--ACUGAAAA	||| |||||||	CGACGUUUGUAGGCUGACUUUC
ENSBTAT00000077295	bta-miR-129_R-1	512	518	79	UUCUGUGAGAUAUUAGCAAAAAU	|||||||	CGUUCGGGUCUGGCGUUUUUC
ENSBTAT00000077295	bta-miR-130a_R-2	169	175	88	CUAUUCUCCAGGUUGUUGCACUA	|||||||	CGGGAAAAUUGUAACGUGAC
ENSBTAT00000077295	bta-miR-21-3p_L+1R-2	949	955	99	UUGGAAUAAUAGUAUUGCUGUUA	|||||||	UGUCGGGUAGCUGACGACAAC
ENSBTAT00000011507	chi-miR-30a-3p_R+1	104	110	58	AGCCACAUCCUGUUGACUGAAAG	|||||| |||||||	CGACGUUUGUAGGC----UGACUUUC
ENSBTAT00000063805	chi-miR-379-3p	193	199	85	GUUUUGGGUAUCUGUGUUACAUU	|||||||	CAAUCACCUGGUACAAUGUAU
ENSBTAT00000063805	chi-miR-411a-3p	193	199	85	GUUUUGGGUAUCUGUGUUACAUU	|||||||	CAAUCACCUGGCACAAUGUAU
ENSBTAT00000072398	chi-miR-379-3p	193	199	85	GUUUUGGGUAUCUGUGUUACAUU	|||||||	CAAUCACCUGGUACAAUGUAU
ENSBTAT00000072398	chi-miR-411a-3p	193	199	85	GUUUUGGGUAUCUGUGUUACAUU	|||||||	CAAUCACCUGGCACAAUGUAU
ENSBTAT00000019893	bta-miR-432_1ss23GT	151	157	81	ACUUUUAUAUUCUGACUCCAAGG	|||||||	UGUGGGUUACUGGAUGAGGUUCU
ENSBTAT00000037457	bta-miR-331-3p	716	722	61	CCUGGAUCUCGGCCACCAGGGGG	|||| |||||||	AAGAUCCUAUCCG----GGUCCCCG
ENSBTAT00000037457	hsa-miR-139-3p	76	82	95	CAAGAGCCAGAGGCCCGUCUCCA	||| |||||||	UGAGGUUGUCCCGGCGCAGAGGU
ENSBTAT00000087054	bta-miR-331-3p	12	18	NA	NNNNNGUGCCAUGCCACAGGGGAC	||||||	AAGAUCCUAUCCGGGUCCCCG
ENSBTAT00000087054	bta-miR-331-3p	931	937	59	UCCAGCCCCCAGGGACCAGGGGG	|||||||	AAGAUCCUAUCCGGGUCCCCG
ENSBTAT00000087054	bta-miR-432_1ss23GT	636	642	50	CAACCCCACGGCCGACUCCAAGU	|||||||	UGUGGGUUACUGGAUGAGGUUCU
ENSBTAT00000064668	bta-miR-331-3p	12	18	NA	NNNNNGUGCCAUGCCACAGGGGAC	||||||	AAGAUCCUAUCCGGGUCCCCG
ENSBTAT00000064668	bta-miR-331-3p	931	937	59	UCCAGCCCCCAGGGACCAGGGGG	|||||||	AAGAUCCUAUCCGGGUCCCCG
ENSBTAT00000064668	bta-miR-432_1ss23GT	636	642	50	CAACCCCACGGCCGACUCCAAGU	|||||||	UGUGGGUUACUGGAUGAGGUUCU
ENSBTAT00000008060	bta-miR-136_R-1	535	541	83	UAACUCACUUUUCACAAUGGAGU	|||||||	GGUAGUAGUUUUGUUUACCUCA
ENSBTAT00000008060	bta-miR-139	18	24	92	AGGGCCACACCCACUACUGUAGG	|||| |||||||	UGACCUCUGUGCACG-UGACAUCU
ENSBTAT00000021080	bta-miR-136_R-1	777	783	61	ACAAACAGAUGGACAAAUGGAGC	||||||||||	GGUAGUAGUUUUGUUUACCUCA
ENSBTAT00000021080	bta-miR-331-3p	137	143	97	CUUGUCCAGCUCCUUCCAGGGGA	|||||||	AAGAUCCUAUCCGGGUCCCCG
ENSBTAT00000021080	bta-miR-331-3p	553	559	57	UCUAGGCAGUGAGUUCAGGGGAC	|||||| ||||||	AAGAUCCUAUCCGG--GUCCCCG
ENSBTAT00000021084	bta-miR-339b	551	557	59	AGGGCCACUGGGCAGGACAGGGG	|||| |||||||	CUCGAGGACCUC--CUGUCCCU
ENSBTAT00000021084	bta-miR-487a_R+1	427	433	60	CUAGUGUCUUCAUAUGUAUGAUG	|||||||	UUGACCUACAGGGACAUACUAA
ENSBTAT00000017538	chi-miR-30a-3p_R+1	96	102	91	UUUAGCUGACUUGAGACUGAAAA	|||||||	CGACGUUUGUAGGCUGACUUUC
ENSBTAT00000084188	chi-miR-30a-3p_R+1	96	102	90	UUUAGCUGACUUGAGACUGAAAA	|||||||	CGACGUUUGUAGGCUGACUUUC
ENSBTAT00000065024	bta-miR-148a	52	58	95	UACUGUGGCUACCUAUGCACUGA	|||||||	UGUUUCAAGACAUCACGUGACU
ENSBTAT00000065024	bta-miR-2284aa	603	609	87	UAAUUCCAAGCAGAUACUUUUUU	|||| |||||||	UUUUGGGUUUGUU--UGAAAAAA
ENSBTAT00000065024	bta-miR-34c_R+1	25	31	96	GCUCCCUUUCUGGAACACUGCCA	|||||||	CGUUAGUCGAUUGAUGUGACGGA
ENSBTAT00000065024	bta-mir-2285aj-p5_1ss4GA	606	612	77	UUCCAAGCAGAUACUUUUUUAGU	|||||||	UUUGGGUUUGCUUGAAAAAUCG
ENSBTAT00000065024	chi-miR-30a-3p_R+1	579	585	95	CCAUCCACCUUCAGUACUGAAAA	|||||||	CGACGUUUGUAGGCUGACUUUC
ENSBTAT00000017636	chi-miR-30a-3p_R+1	80	86	70	GUUGCUUUUCAGUGUACUGAAAG	|||||||	CGACGUUUGUAGGCUGACUUUC
ENSBTAT00000064640	bta-miR-148a	611	617	95	AGUUCUUGGUACAGUUGCACUGA	|||||| |||||||	UGUUUCAAGACAUC-----ACGUGACU
ENSBTAT00000064640	chi-miR-148b-5p	360	366	83	UCUCUAUUGCUUUCCAGAACUUA	|||||||	CGGACUCACAUAUUGUCUUGAAG
ENSBTAT00000064640	chi-miR-30a-3p_R+1	292	298	78	UGGUAAUUUCUAAAAACUGAAAC	|||||||	CGACGUUUGUAGGCUGACUUUC
ENSBTAT00000072594	bta-miR-148a	611	617	95	AGUUCUUGGUACAGUUGCACUGA	|||||| |||||||	UGUUUCAAGACAUC-----ACGUGACU
ENSBTAT00000072594	chi-miR-148b-5p	360	366	83	UCUCUAUUGCUUUCCAGAACUUA	|||||||	CGGACUCACAUAUUGUCUUGAAG
ENSBTAT00000072594	chi-miR-30a-3p_R+1	292	298	78	UGGUAAUUUCUAAAAACUGAAAC	|||||||	CGACGUUUGUAGGCUGACUUUC
ENSBTAT00000017503	bta-let-7b	568	574	52	CAGUCAUUCUUCUCUCUACCUCC	|||||||	UUGGUGUGUUGGAUGAUGGAGU
ENSBTAT00000017503	bta-let-7e_R+1	568	574	51	CAGUCAUUCUUCUCUCUACCUCC	|||||||	UUGAUAUGUUGGAGGAUGGAGU
ENSBTAT00000017503	bta-miR-1271	198	204	46	GAGAUGGCCACUGUGGUGCCAAU	|||||||	ACUCAUGAAUGAUCCACGGUUC
ENSBTAT00000017503	bta-miR-1271	2040	2046	91	CCAUGUUCUAUUUCAGUGCCAAU	|||||||	ACUCAUGAAUGAUCCACGGUUC
ENSBTAT00000017503	bta-miR-128	191	197	52	AGGCAGAGAGAUGGCCACUGUGG	||||| |||||||	UUUCUCUGGCCAAGUGACACU
ENSBTAT00000017503	bta-miR-128	74	80	70	CUCUUGCCUAACUCACACUGUGC	|||||||	UUUCUCUGGCCAAGUGACACU
ENSBTAT00000017503	bta-miR-139	1594	1600	63	GUGAUAUCAUCUGUCACUGUAGG	|||||||	UGACCUCUGUGCACGUGACAUCU
ENSBTAT00000017503	bta-miR-21-3p_L+1R-2	1294	1300	4	GCUAUAAACCAGAGA--GCUGUUAG	||| ||||||	UGUCGGGUAGCUGACGACAAC
ENSBTAT00000017503	bta-miR-21-3p_L+1R-2	313	319	77	UACCCUCAUAUUUAAUGCUGUUC	||| |||||||	UGUCGGGUAGCUG--ACGACAAC
ENSBTAT00000017503	bta-miR-2285ce_L-1R-1	422	428	93	AGAAUUGAAGCAUCACAGGUUUA	|||||||	GUUUUUCAAGUAAGUCCAAAA
ENSBTAT00000017503	bta-miR-2285dd_L-1R-2	422	428	93	AGAAUUGAAGCAUCACAGGUUUA	|||||||	UUUUCAAGUAAGUCCAAAA
ENSBTAT00000017503	bta-miR-331-3p	1919	1925	83	CCACCCCCCUCCCCGCCAGGGGA	|||||||	AAGAUCCUAUCCGGGUCCCCG
ENSBTAT00000017503	bta-miR-331-3p	975	981	43	UCAGUAUUUUCACCUCCAGGGGG	|||||||	AAGAUCCUAUCCGGGUCCCCG
ENSBTAT00000004918	bta-miR-23b-3p_R+1	100	106	72	UCCCCACUUCUAUUUAAUGUGAU	|||||||	UCACCAUUAGGGACCGUUACACUA
ENSBTAT00000004918	bta-miR-23b-3p_R+1	70	76	16	GUGAUUGAUGUCUCCAUGUGAAA	||||||	UCACCAUUAGGGACCGUUACACUA
ENSBTAT00000004918	bta-miR-6524_R+1	882	888	92	GUGUGUCUUAGAGUU--CAGAGUAA	|||| |||||||	UGUCAAUCCAAUGAGUCUCAUU
ENSBTAT00000009484	bta-miR-432_1ss23GT	31	37	93	AGAAACCUACAAUGC----CUCCAAGA	||||| |||||||	UGUGGGUUACUGGAUGAGGUUCU
ENSBTAT00000027608	bta-miR-34c_R+1	39	45	68	CAUCCUCGGAACUUCCACUGCCC	|||||||	CGUUAGUCGAUUGAUGUGACGGA
ENSBTAT00000027608	bta-miR-34c_R+1	499	505	8	UGCCACACUCCCCAUACUGCCAU	||||||	CGUUAGUCGAUUGAUGUGACGGA
ENSBTAT00000063826	bta-miR-21-3p_L+1R-2	701	707	97	UAUUUGUGAAUGGAAUGCUGUUA	|||||||	UGUCGGGUAGCUGACGACAAC
ENSBTAT00000063826	bta-miR-23b-3p_R+1	446	452	95	GGUCAACUUUUUUUUAAUGUGAA	|||||||	UCACCAUUAGGGACCGUUACACUA
ENSBTAT00000063826	bta-miR-323	445	451	97	UGGUCAACUUUUUUUUAAUGUGA	|||||||	UCUCCAGCUGGCACAUUACACG
ENSBTAT00000063826	bta-miR-339b	149	155	58	AGUGUCAACCAACUGGACAGGGG	|||||||	CUCGAGGACCUCCUGUCCCU
ENSBTAT00000063826	bta-miR-487a_R+1	1077	1083	87	GUAUUGCUUACAAAAGUAUGAUU	|||||||	UUGACCUACAGGGACAUACUAA
ENSBTAT00000063826	bta-mir-2285cd-p5_1ss21GC	435	441	37	AGUCUUUAUUUGGUCAACUUUUU	|||||||	CUUUUGGGUUUGCUUGAAAAA
ENSBTAT00000063826	bta-mir-2285cd-p5_1ss21GC	467	473	40	AAAAGUUAGGUAAGGAACUUUUU	|||||||	CUUUUGGGUUUGCUUGAAAAA
ENSBTAT00000063826	bta-mir-2285cd-p5_1ss21GC	817	823	96	UUAGCAUUGUACAGAAACUUUUA	|||||||	CUUUUGGGUUUGCUUGAAAAA
ENSBTAT00000063826	bta-mir-2285e-2-p5_1ss21TC	435	441	37	AGUCUUUAUUUGGUCAACUUUUU	|||||||	CUUUUGGGUUUGCUUGAAAAA
ENSBTAT00000063826	bta-mir-2285e-2-p5_1ss21TC	467	473	40	AAAAGUUAGGUAAGGAACUUUUU	|||||||	CUUUUGGGUUUGCUUGAAAAA
ENSBTAT00000063826	bta-mir-2285e-2-p5_1ss21TC	817	823	96	UUAGCAUUGUACAGAAACUUUUA	|||||||	CUUUUGGGUUUGCUUGAAAAA
ENSBTAT00000063826	chi-miR-148b-5p	996	1002	99	UAUGUAUAAAGAUUUAGAACUUA	||||||| |||||||	CGGACUCACAUAUUG-----UCUUGAAG
ENSBTAT00000004874	bta-miR-23b-3p_R+1	446	452	98	GGUCAACUUUUUUUUAAUGUGAA	|||||||	UCACCAUUAGGGACCGUUACACUA
ENSBTAT00000004874	bta-miR-323	445	451	99	UGGUCAACUUUUUUUUAAUGUGA	|||||||	UCUCCAGCUGGCACAUUACACG
ENSBTAT00000004874	bta-miR-339b	149	155	58	AGUGUCAACCAACUGGACAGGGG	|||||||	CUCGAGGACCUCCUGUCCCU
ENSBTAT00000004874	bta-mir-2285cd-p5_1ss21GC	435	441	49	AGUCUUUAUUUGGUCAACUUUUU	|||||||	CUUUUGGGUUUGCUUGAAAAA
ENSBTAT00000004874	bta-mir-2285cd-p5_1ss21GC	467	473	55	AAAAGUUAGGUAAGGAACUUUUU	|||||||	CUUUUGGGUUUGCUUGAAAAA
ENSBTAT00000004874	bta-mir-2285e-2-p5_1ss21TC	435	441	49	AGUCUUUAUUUGGUCAACUUUUU	|||||||	CUUUUGGGUUUGCUUGAAAAA
ENSBTAT00000004874	bta-mir-2285e-2-p5_1ss21TC	467	473	55	AAAAGUUAGGUAAGGAACUUUUU	|||||||	CUUUUGGGUUUGCUUGAAAAA
ENSBTAT00000069866	bta-miR-23b-3p_R+1	446	452	98	GGUCAACUUUUUUUUAAUGUGAA	|||||||	UCACCAUUAGGGACCGUUACACUA
ENSBTAT00000069866	bta-miR-323	445	451	99	UGGUCAACUUUUUUUUAAUGUGA	|||||||	UCUCCAGCUGGCACAUUACACG
ENSBTAT00000069866	bta-miR-339b	149	155	58	AGUGUCAACCAACUGGACAGGGG	|||||||	CUCGAGGACCUCCUGUCCCU
ENSBTAT00000069866	bta-mir-2285cd-p5_1ss21GC	435	441	49	AGUCUUUAUUUGGUCAACUUUUU	|||||||	CUUUUGGGUUUGCUUGAAAAA
ENSBTAT00000069866	bta-mir-2285cd-p5_1ss21GC	467	473	55	AAAAGUUAGGUAAGGAACUUUUU	|||||||	CUUUUGGGUUUGCUUGAAAAA
ENSBTAT00000069866	bta-mir-2285e-2-p5_1ss21TC	435	441	49	AGUCUUUAUUUGGUCAACUUUUU	|||||||	CUUUUGGGUUUGCUUGAAAAA
ENSBTAT00000069866	bta-mir-2285e-2-p5_1ss21TC	467	473	55	AAAAGUUAGGUAAGGAACUUUUU	|||||||	CUUUUGGGUUUGCUUGAAAAA
ENSBTAT00000071346	bta-miR-23b-3p_R+1	446	452	98	GGUCAACUUUUUUUUAAUGUGAA	|||||||	UCACCAUUAGGGACCGUUACACUA
ENSBTAT00000071346	bta-miR-323	445	451	99	UGGUCAACUUUUUUUUAAUGUGA	|||||||	UCUCCAGCUGGCACAUUACACG
ENSBTAT00000071346	bta-miR-339b	149	155	58	AGUGUCAACCAACUGGACAGGGG	|||||||	CUCGAGGACCUCCUGUCCCU
ENSBTAT00000071346	bta-mir-2285cd-p5_1ss21GC	435	441	49	AGUCUUUAUUUGGUCAACUUUUU	|||||||	CUUUUGGGUUUGCUUGAAAAA
ENSBTAT00000071346	bta-mir-2285cd-p5_1ss21GC	467	473	55	AAAAGUUAGGUAAGGAACUUUUU	|||||||	CUUUUGGGUUUGCUUGAAAAA
ENSBTAT00000071346	bta-mir-2285e-2-p5_1ss21TC	435	441	49	AGUCUUUAUUUGGUCAACUUUUU	|||||||	CUUUUGGGUUUGCUUGAAAAA
ENSBTAT00000071346	bta-mir-2285e-2-p5_1ss21TC	467	473	55	AAAAGUUAGGUAAGGAACUUUUU	|||||||	CUUUUGGGUUUGCUUGAAAAA
ENSBTAT00000002365	bta-miR-2284h-5p_L-3	41	47	89	UUUGAGGUGAACAUUGAACUUUU	|||||||	UUUGGGCUUGCUUGAAAA
ENSBTAT00000002365	bta-mir-2285cd-p5_1ss21GC	42	48	92	UUGAGGUGAACAUUGAACUUUUA	|||||||	CUUUUGGGUUUGCUUGAAAAA
ENSBTAT00000002365	bta-mir-2285e-2-p5_1ss21TC	42	48	92	UUGAGGUGAACAUUGAACUUUUA	|||||||	CUUUUGGGUUUGCUUGAAAAA
ENSBTAT00000002144	bta-miR-495	252	258	90	UUUUCAAGAAUUUGUGUUUGUUU	|||||||	UUCUUCACGUGGUACAAACAAA
ENSBTAT00000016757	bta-miR-148a	785	791	89	CACAAAUAUGGAUCCUGCACUGA	|||||||	UGUUUCAAGACAUCACGUGACU
ENSBTAT00000001698	bta-miR-2284aa	335	341	36	CCACACACACACACUACUUUUUU	|||||||	UUUUGGGUUUGUUUGAAAAAA
ENSBTAT00000001698	bta-miR-2284aa	760	766	78	CCUUCAGCUCAUUUUACUUUUUU	|||||||	UUUUGGGUUUGUUUGAAAAAA
ENSBTAT00000001698	chi-miR-148b-5p	447	453	87	AUUGUUACAGCUGGAAGAACUUA	|||||||	CGGACUCACAUAUUGUCUUGAAG
ENSBTAT00000001698	chi-miR-148b-5p	515	521	15	AAGCGGAGAGAGGAGGAACUUAA	||||||	CGGACUCACAUAUUGUCUUGAAG
ENSBTAT00000052924	bta-miR-128	131	137	98	UUACCAGUUACAUUGCACUGUGA	|||||||	UUUCUCUGGCCAAGUGACACU
ENSBTAT00000052924	bta-miR-130a_R-2	128	134	76	UACUUACCAGUUACAUUGCACUG	|||||||	CGGGAAAAUUGUAACGUGAC
ENSBTAT00000052924	bta-miR-148a	129	135	90	ACUUACCAGUUACAU--UGCACUGU	|||| |||||||	UGUUUCAAGACAUCACGUGACU
ENSBTAT00000052924	chi-miR-379-3p	122	128	73	CUGAAUUACUUACCAGUUACAUU	|||||||	CAAUCACCUGGUACAAUGUAU
ENSBTAT00000069747	bta-miR-1271	482	488	89	UAAGUACUAUAAAUUGUGCCAAU	|||||| |||||||	ACUCAUGAAUGAUC-CACGGUUC
ENSBTAT00000069747	bta-miR-2284h-5p_L-3	1898	1904	91	CACUAUCACAGUCACGAACUUUA	|||||||	UUUGGGCUUGCUUGAAAA
ENSBTAT00000069747	bta-miR-2284h-5p_L-3	739	745	81	GCCUUAGCUUCAAAAGAACUUUA	|||||||	UUUGGGCUUGCUUGAAAA
ENSBTAT00000069747	bta-miR-2285ce_L-1R-1	835	841	84	AAAAAAAAGAUUAAACAGGUUUC	|||||| |||||||	GUUUUUCAAGUAAGUCCAAAA
ENSBTAT00000069747	bta-miR-2285dd_L-1R-2	835	841	81	AAAAAAAAGAUUAAACAGGUUUC	||||| |||||||	UUUUCAAGUAAGUCCAAAA
ENSBTAT00000069747	bta-miR-331-3p	715	721	64	ACUCUGCACUUAUUCCCAGGGGU	|||||||	AAGAUCCUAUCCGGGUCCCCG
ENSBTAT00000069747	bta-mir-2285aj-p5_1ss4GA	1972	1978	74	AGUUGUCAAAAUGAUUUUUUAGG	|||| |||||||	UUUGGGUUUGCUUGAAAAAUCG
ENSBTAT00000066321	bta-miR-1271	482	488	89	UAAGUACUAUAAAUUGUGCCAAU	|||||| |||||||	ACUCAUGAAUGAUC-CACGGUUC
ENSBTAT00000066321	bta-miR-2284h-5p_L-3	1898	1904	91	CACUAUCACAGUCACGAACUUUA	|||||||	UUUGGGCUUGCUUGAAAA
ENSBTAT00000066321	bta-miR-2284h-5p_L-3	739	745	81	GCCUUAGCUUCAAAAGAACUUUA	|||||||	UUUGGGCUUGCUUGAAAA
ENSBTAT00000066321	bta-miR-2285ce_L-1R-1	835	841	84	AAAAAAAAGAUUAAACAGGUUUC	|||||| |||||||	GUUUUUCAAGUAAGUCCAAAA
ENSBTAT00000066321	bta-miR-2285dd_L-1R-2	835	841	81	AAAAAAAAGAUUAAACAGGUUUC	||||| |||||||	UUUUCAAGUAAGUCCAAAA
ENSBTAT00000066321	bta-miR-331-3p	715	721	64	ACUCUGCACUUAUUCCCAGGGGU	|||||||	AAGAUCCUAUCCGGGUCCCCG
ENSBTAT00000066321	bta-mir-2285aj-p5_1ss4GA	1972	1978	74	AGUUGUCAAAAUGAUUUUUUAGG	|||| |||||||	UUUGGGUUUGCUUGAAAAAUCG
ENSBTAT00000080875	bta-miR-1271	482	488	89	UAAGUACUAUAAAUUGUGCCAAU	|||||| |||||||	ACUCAUGAAUGAUC-CACGGUUC
ENSBTAT00000080875	bta-miR-2284h-5p_L-3	1898	1904	91	CACUAUCACAGUCACGAACUUUA	|||||||	UUUGGGCUUGCUUGAAAA
ENSBTAT00000080875	bta-miR-2284h-5p_L-3	739	745	81	GCCUUAGCUUCAAAAGAACUUUA	|||||||	UUUGGGCUUGCUUGAAAA
ENSBTAT00000080875	bta-miR-2285ce_L-1R-1	835	841	84	AAAAAAAAGAUUAAACAGGUUUC	|||||| |||||||	GUUUUUCAAGUAAGUCCAAAA
ENSBTAT00000080875	bta-miR-2285dd_L-1R-2	835	841	81	AAAAAAAAGAUUAAACAGGUUUC	||||| |||||||	UUUUCAAGUAAGUCCAAAA
ENSBTAT00000080875	bta-miR-331-3p	715	721	64	ACUCUGCACUUAUUCCCAGGGGU	|||||||	AAGAUCCUAUCCGGGUCCCCG
ENSBTAT00000080875	bta-mir-2285aj-p5_1ss4GA	1972	1978	74	AGUUGUCAAAAUGAUUUUUUAGG	|||| |||||||	UUUGGGUUUGCUUGAAAAAUCG
ENSBTAT00000050399	bta-miR-2284aa	324	330	96	CUUUAACUUUAGACAACUUUUUA	|||||||	UUUUGGGUUUGUUUGAAAAAA
ENSBTAT00000050399	bta-miR-495	290	296	98	GACUGAGGAUCAUUUGUUUGUUA	|||||||	UUCUUCACGUGGUACAAACAAA
ENSBTAT00000050399	bta-mir-2285cd-p5_1ss21GC	323	329	67	CCUUUAACUUUAGACAACUUUUU	|||||||	CUUUUGGGUUUGCUUGAAAAA
ENSBTAT00000050399	bta-mir-2285e-2-p5_1ss21TC	323	329	67	CCUUUAACUUUAGACAACUUUUU	|||||||	CUUUUGGGUUUGCUUGAAAAA
ENSBTAT00000050399	chi-miR-30a-3p_R+1	121	127	65	CAGCUGUGAUUCUCCACUGAAAU	|||||||	CGACGUUUGUAGGCUGACUUUC
ENSBTAT00000050390	bta-miR-323	217	223	66	UAAAUGGCCUGAUGCUAAUGUGU	|||||||	UCUCCAGCUGGCACAUUACACG
ENSBTAT00000015642	bta-miR-148a	30	36	95	UCUCUGCAGGUUCCA---UGCACUGA	|||| |||||||	UGUUUCAAGACAUCACGUGACU
ENSBTAT00000023668	bta-miR-126-5p	851	857	74	AGUGACAAAUAAAGUUAAUAAUG	|||||||	GCGCAUGGUUUUCAUUAUUAC
ENSBTAT00000023668	bta-miR-148a	283	289	91	UACUAUUUGGAAAUAUGCACUGU	|||||||	UGUUUCAAGACAUCACGUGACU
ENSBTAT00000023668	bta-miR-148a	340	346	98	UUUAUGUCGGGAAAAUGCACUGA	|||||||	UGUUUCAAGACAUCACGUGACU
ENSBTAT00000023668	bta-miR-411a	266	272	80	UAUAAUUUCAUUCCAUCUACUAU	|||||||	GCAUGCGAUAUGCCAGAUGAUA
ENSBTAT00000065036	bta-miR-30a-5p	451	457	85	UGUAACUUUAUGUUUUGUUUACA	|||||||	UCGAAGGUCAGCUCCUACAAAUGU
ENSBTAT00000065036	bta-miR-380-3p	90	96	93	UAAAGAAGGGACACUAUUACAUA	|||| |||||||	UCUGCACCUGGUGUAAUGUAU
ENSBTAT00000065036	bta-miR-495	245	251	85	CAUGCUUUGGGAUAUGUUUGUUU	|||||||	UUCUUCACGUGGUACAAACAAA
ENSBTAT00000015231	bta-miR-130a_R-2	531	537	93	CAUCAGUUUUCCUGUUUGCACUA	|||| |||||||	CGGGAAAAUUGU-AACGUGAC
ENSBTAT00000015231	bta-miR-2284aa	912	918	87	UUAAAUUUAUUUAAAACUUUUUU	|||||||	UUUUGGGUUUGUUUGAAAAAA
ENSBTAT00000015231	chi-miR-382-3p_R+1	864	870	92	UCCAUGUUGUACAUAGAAUGAUG	|||||| |||||||	UUUCACAACAGGCA-CUUACUAA
ENSBTAT00000082806	PC-3p-58148_37	90	96	93	AGAAUGUUAGAGCACAGUACAUA	|||||||	AAAAGUCCCGAUCAUGUAA
ENSBTAT00000082806	bta-miR-21-3p_L+1R-2	627	633	88	GGCCUCCUUACUCCUUGCUGUUA	|||||||	UGUCGGGUAGCUGACGACAAC
ENSBTAT00000011802	PC-3p-58148_37	341	347	89	AGAAUGUUAGAGCACAGUACAUA	|||||||	AAAAGUCCCGAUCAUGUAA
ENSBTAT00000011802	bta-miR-1271	115	121	93	GUGGCACUUGGCCAUGUGCCAAA	|||| |||||||	ACUCAUGAAUGAUC-CACGGUUC
ENSBTAT00000011802	bta-miR-21-3p_L+1R-2	878	884	88	GGCCUCCUUACUCCUUGCUGUUA	|||||||	UGUCGGGUAGCUGACGACAAC
ENSBTAT00000001947	bta-miR-148a	182	188	80	UAAUUUCAGUCCUGAUGCACUGU	|||||||	UGUUUCAAGACAUCACGUGACU
ENSBTAT00000001947	bta-miR-148a	814	820	74	CAGCUCAUCAUACCAUGCACUGG	|||||||	UGUUUCAAGACAUCACGUGACU
ENSBTAT00000001947	bta-miR-23b-3p_R+1	143	149	84	UGAUAUUGCUUUGUCAAUGUGAA	|||||||	UCACCAUUAGGGACCGUUACACUA
ENSBTAT00000001947	bta-miR-487a_R+1	125	131	92	UGGUAUAGGUGAAUGGUAUGAUA	|||||||	UUGACCUACAGGGACAUACUAA
ENSBTAT00000001947	bta-miR-487a_R+1	972	978	79	GUAGUAUUAAAUUAUUAUGAUAU	||||||	UUGACCUACAGGGACAUACUAA
ENSBTAT00000001947	chi-miR-411a-3p	237	243	70	AUUCACAAUAUCUGAGUUACAUU	|||||||	CAAUCACCUGGCACAAUGUAU
ENSBTAT00000053650	bta-miR-125a_R-1	1181	1187	96	CAGGUUAUUGAAUAUCUCAGGGC	||||||| |||||||	UGUCCAAUUUCCCA--GAGUCCCU
ENSBTAT00000053650	bta-miR-129_R-1	222	228	97	GGGAAAACAAUGUUAGCAAAAAA	|||||||	CGUUCGGGUCUGGCGUUUUUC
ENSBTAT00000053650	bta-miR-129_R-1	995	1001	88	AAUGGCUCCUAGCAAGCAAAAAA	|||||||	CGUUCGGGUCUGGCGUUUUUC
ENSBTAT00000053650	bta-miR-148a	1737	1743	78	UAAAGAUUAUCUUCC-UGCACUGU	||| |||||||	UGUUUCAAGACAUCACGUGACU
ENSBTAT00000053650	bta-miR-331-3p	1354	1360	87	AUGAGUCAUUGAAUUCCAGGGGG	|||||||	AAGAUCCUAUCCGGGUCCCCG
ENSBTAT00000053650	bta-miR-487a_R+1	460	466	83	UCUCCUCAGUUGUAU--GUAUGAUU	||| |||||||	UUGACCUACAGGGACAUACUAA
ENSBTAT00000083904	bta-miR-487a_R+1	460	466	85	UCUCCUCAGUUGUAU--GUAUGAUU	||| |||||||	UUGACCUACAGGGACAUACUAA
ENSBTAT00000026580	bta-miR-126-5p	1351	1357	75	AGAAGUAAUCAACUUUAAUAAUG	|||||||	GCGCAUGGUUUUCAUUAUUAC
ENSBTAT00000026580	bta-miR-1271	735	741	70	AUUUAGAACCAUACAGUGCCAAG	|||||||	ACUCAUGAAUGAUCCACGGUUC
ENSBTAT00000026580	bta-miR-199b	656	662	59	UAUGACCCACCAUUUACACUGGU	|||||||	CUUGUCUAUCAGAUUUGUGACCC
ENSBTAT00000026580	bta-miR-2284aa	207	213	84	AGAGCAAUUAUAUAAACUUUUUU	|||||||	UUUUGGGUUUGUUUGAAAAAA
ENSBTAT00000026580	chi-miR-382-3p_R+1	532	538	80	GAUAAUUUAUGUUGA-GAAUGAUU	||| |||||||	UUUCACAACAGGCACUUACUAA
ENSBTAT00000083644	bta-miR-148a	1275	1281	83	UCCAACAGUUAUACA-UGCACUGA	|||| |||||||	UGUUUCAAGACAUCACGUGACU
ENSBTAT00000083644	bta-miR-21-3p_L+1R-2	431	437	62	UGUGUAACAGCAAUGUGCUGUUG	|||||||	UGUCGGGUAGCUGACGACAAC
ENSBTAT00000083644	bta-miR-2284h-5p_L-3	49	55	79	AAAAUACUAAUGAGAGAACUUUC	|||||||	UUUGGGCUUGCUUGAAAA
ENSBTAT00000083644	bta-miR-380-3p	3086	3092	70	UCUUACCUGACUGAUAUUACAUU	|||||||	UCUGCACCUGGUGUAAUGUAU
ENSBTAT00000083644	bta-miR-411a	16	22	72	AACUGCAAACUUCUUUCUACUAU	|||||||	GCAUGCGAUAUGCCAGAUGAUA
ENSBTAT00000083644	bta-miR-494_R+1	3560	3566	89	GGUAAGGUUUUUCUU--AUGUUUCU	|||||| |||||||	UCUCCAAAGGGCACAUACAAAGU
ENSBTAT00000083644	bta-miR-495	2359	2365	74	UCUUCCCAUGCUUUU-GUUUGUUU	||| |||||||	UUCUUCACGUGGUACAAACAAA
ENSBTAT00000083644	bta-miR-495	2930	2936	66	AGAAACAGUCUGUUAGUUUGUUU	|||||||	UUCUUCACGUGGUACAAACAAA
ENSBTAT00000083644	bta-miR-495	3014	3020	30	CUGAGUUUCUUAACAUUUGUUAU	||||||	UUCUUCACGUGGUACAAACAAA
ENSBTAT00000083644	bta-miR-495	488	494	14	AAAUUUUUACAGGCUUUUGUUAA	||||||	UUCUUCACGUGGUACAAACAAA
ENSBTAT00000083644	bta-mir-2285aj-p5_1ss4GA	2364	2370	21	CCAUGCUUUUGUUUGUUUUAGAA	||||||	UUUGGGUUUGCUUGAAAAAUCG
ENSBTAT00000083644	bta-mir-2285aj-p5_1ss4GA	2789	2795	42	AUCAAUGGCUAUAGCUUUUUAGA	|||||||	UUUGGGUUUGCUUGAAAAAUCG
ENSBTAT00000083644	bta-mir-2285aj-p5_1ss4GA	2959	2965	63	GGUUUGGGUUUGACCUUUUUAGA	|||||||	UUUGGGUUUGCUUGAAAAAUCG
ENSBTAT00000083644	chi-miR-148b-5p	48	54	65	UAAAAUACUAAUGAGAGAACUUU	|||||||	CGGACUCACAUAUUGUCUUGAAG
ENSBTAT00000056820	bta-miR-23b-3p_R+1	604	610	90	AGACAUUUCCUUGCAAAUGUGAA	||| |||||||	UCACCAUUAGGGACCGUUACACUA
ENSBTAT00000056820	bta-miR-23b-3p_R+1	646	652	76	CACUCCAAAGAAAAAAAUGUGAC	|||||||	UCACCAUUAGGGACCGUUACACUA
ENSBTAT00000056820	bta-miR-331-3p	489	495	95	UUGCUGUGCCCUCCUCCAGGGGA	|||||||	AAGAUCCUAUCCGGGUCCCCG
ENSBTAT00000056820	chi-miR-30a-3p_R+1	652	658	73	AAAGAAAAAAAUGUGACUGAAAU	|||||||	CGACGUUUGUAGGCUGACUUUC
ENSBTAT00000019004	bta-miR-21-3p_L+1R-2	2147	2153	73	GUGGAGGAUGCAGGGUGCUGUUA	|||||||	UGUCGGGUAGCUGACGACAAC
ENSBTAT00000069815	bta-let-7a-5p	1701	1707	96	CUUCUCAUGCUAUUUCUACCUCA	|||||||	UUGAUAUGUUGGAUGAUGGAGU
ENSBTAT00000069815	bta-let-7b	1701	1707	96	CUUCUCAUGCUAUUUCUACCUCA	|||||||	UUGGUGUGUUGGAUGAUGGAGU
ENSBTAT00000069815	bta-let-7e_R+1	1701	1707	96	CUUCUCAUGCUAUUUCUACCUCA	|||||||	UUGAUAUGUUGGAGGAUGGAGU
ENSBTAT00000069815	bta-miR-139	1033	1039	6	UCCCAGGCAGGAGGGCUGUAGAU	||||||	UGACCUCUGUGCACGUGACAUCU
ENSBTAT00000069815	bta-miR-139	120	126	98	GGGUAGUGGUACUAUACUGUAGA	|||||||	UGACCUCUGUGCACGUGACAUCU
ENSBTAT00000069815	bta-miR-139	638	644	46	UAUCGGUAUGUAAGCACUGUAGG	|||||||||	UGACCUCUGUGCACGUGACAUCU
ENSBTAT00000069815	bta-miR-2284h-5p_L-3	285	291	54	UUUUGGGUUGUUUAAAACUUUAU	||||||	UUUGGGCUUGCUUGAAAA
ENSBTAT00000069815	bta-miR-2284h-5p_L-3	844	850	18	GAUGUUUCUCAUUUUGAACUUUC	|||||||	UUUGGGCUUGCUUGAAAA
ENSBTAT00000069815	bta-miR-2285ce_L-1R-1	1354	1360	25	AUAAGUAACUCCAGGCAGGUUUG	|||||||	GUUUUUCAAGUAAGUCCAAAA
ENSBTAT00000069815	bta-miR-2285ce_L-1R-1	170	176	64	UUUUGUUAACAAUGGCAGGUUUU	|||||||	GUUUUUCAAGUAAGUCCAAAA
ENSBTAT00000069815	bta-miR-2285dd_L-1R-2	1354	1360	25	AUAAGUAACUCCAGGCAGGUUUG	|||||||	UUUUCAAGUAAGUCCAAAA
ENSBTAT00000069815	bta-miR-2285dd_L-1R-2	170	176	64	UUUUGUUAACAAUGGCAGGUUUU	|||||||	UUUUCAAGUAAGUCCAAAA
ENSBTAT00000069815	bta-miR-323	319	325	72	AGAAAGAUUGUAAACUAAUGUGU	|||||||	UCUCCAGCUGGCACAUUACACG
ENSBTAT00000069815	bta-miR-6524_R+1	914	920	84	ACACAGGACUUAUGUCAGAGUAA	|||||||	UGUCAAUCCAAUGAGUCUCAUU
ENSBTAT00000070884	bta-let-7a-5p	1701	1707	96	CUUCUCAUGCUAUUUCUACCUCA	|||||||	UUGAUAUGUUGGAUGAUGGAGU
ENSBTAT00000070884	bta-let-7b	1701	1707	96	CUUCUCAUGCUAUUUCUACCUCA	|||||||	UUGGUGUGUUGGAUGAUGGAGU
ENSBTAT00000070884	bta-let-7e_R+1	1701	1707	96	CUUCUCAUGCUAUUUCUACCUCA	|||||||	UUGAUAUGUUGGAGGAUGGAGU
ENSBTAT00000070884	bta-miR-139	1033	1039	6	UCCCAGGCAGGAGGGCUGUAGAU	||||||	UGACCUCUGUGCACGUGACAUCU
ENSBTAT00000070884	bta-miR-139	120	126	98	GGGUAGUGGUACUAUACUGUAGA	|||||||	UGACCUCUGUGCACGUGACAUCU
ENSBTAT00000070884	bta-miR-139	638	644	46	UAUCGGUAUGUAAGCACUGUAGG	|||||||||	UGACCUCUGUGCACGUGACAUCU
ENSBTAT00000070884	bta-miR-2284h-5p_L-3	285	291	54	UUUUGGGUUGUUUAAAACUUUAU	||||||	UUUGGGCUUGCUUGAAAA
ENSBTAT00000070884	bta-miR-2284h-5p_L-3	844	850	18	GAUGUUUCUCAUUUUGAACUUUC	|||||||	UUUGGGCUUGCUUGAAAA
ENSBTAT00000070884	bta-miR-2285ce_L-1R-1	1354	1360	25	AUAAGUAACUCCAGGCAGGUUUG	|||||||	GUUUUUCAAGUAAGUCCAAAA
ENSBTAT00000070884	bta-miR-2285ce_L-1R-1	170	176	64	UUUUGUUAACAAUGGCAGGUUUU	|||||||	GUUUUUCAAGUAAGUCCAAAA
ENSBTAT00000070884	bta-miR-2285dd_L-1R-2	1354	1360	25	AUAAGUAACUCCAGGCAGGUUUG	|||||||	UUUUCAAGUAAGUCCAAAA
ENSBTAT00000070884	bta-miR-2285dd_L-1R-2	170	176	64	UUUUGUUAACAAUGGCAGGUUUU	|||||||	UUUUCAAGUAAGUCCAAAA
ENSBTAT00000070884	bta-miR-323	319	325	72	AGAAAGAUUGUAAACUAAUGUGU	|||||||	UCUCCAGCUGGCACAUUACACG
ENSBTAT00000070884	bta-miR-6524_R+1	914	920	84	ACACAGGACUUAUGUCAGAGUAA	|||||||	UGUCAAUCCAAUGAGUCUCAUU
ENSBTAT00000078626	bta-let-7a-5p	1701	1707	96	CUUCUCAUGCUAUUUCUACCUCA	|||||||	UUGAUAUGUUGGAUGAUGGAGU
ENSBTAT00000078626	bta-let-7b	1701	1707	96	CUUCUCAUGCUAUUUCUACCUCA	|||||||	UUGGUGUGUUGGAUGAUGGAGU
ENSBTAT00000078626	bta-let-7e_R+1	1701	1707	96	CUUCUCAUGCUAUUUCUACCUCA	|||||||	UUGAUAUGUUGGAGGAUGGAGU
ENSBTAT00000078626	bta-miR-139	1033	1039	6	UCCCAGGCAGGAGGGCUGUAGAU	||||||	UGACCUCUGUGCACGUGACAUCU
ENSBTAT00000078626	bta-miR-139	120	126	98	GGGUAGUGGUACUAUACUGUAGA	|||||||	UGACCUCUGUGCACGUGACAUCU
ENSBTAT00000078626	bta-miR-139	638	644	46	UAUCGGUAUGUAAGCACUGUAGG	|||||||||	UGACCUCUGUGCACGUGACAUCU
ENSBTAT00000078626	bta-miR-2284h-5p_L-3	285	291	54	UUUUGGGUUGUUUAAAACUUUAU	||||||	UUUGGGCUUGCUUGAAAA
ENSBTAT00000078626	bta-miR-2284h-5p_L-3	844	850	18	GAUGUUUCUCAUUUUGAACUUUC	|||||||	UUUGGGCUUGCUUGAAAA
ENSBTAT00000078626	bta-miR-2285ce_L-1R-1	1354	1360	25	AUAAGUAACUCCAGGCAGGUUUG	|||||||	GUUUUUCAAGUAAGUCCAAAA
ENSBTAT00000078626	bta-miR-2285ce_L-1R-1	170	176	64	UUUUGUUAACAAUGGCAGGUUUU	|||||||	GUUUUUCAAGUAAGUCCAAAA
ENSBTAT00000078626	bta-miR-2285dd_L-1R-2	1354	1360	25	AUAAGUAACUCCAGGCAGGUUUG	|||||||	UUUUCAAGUAAGUCCAAAA
ENSBTAT00000078626	bta-miR-2285dd_L-1R-2	170	176	64	UUUUGUUAACAAUGGCAGGUUUU	|||||||	UUUUCAAGUAAGUCCAAAA
ENSBTAT00000078626	bta-miR-323	319	325	72	AGAAAGAUUGUAAACUAAUGUGU	|||||||	UCUCCAGCUGGCACAUUACACG
ENSBTAT00000078626	bta-miR-6524_R+1	914	920	84	ACACAGGACUUAUGUCAGAGUAA	|||||||	UGUCAAUCCAAUGAGUCUCAUU
ENSBTAT00000081358	bta-let-7a-5p	1701	1707	96	CUUCUCAUGCUAUUUCUACCUCA	|||||||	UUGAUAUGUUGGAUGAUGGAGU
ENSBTAT00000081358	bta-let-7b	1701	1707	96	CUUCUCAUGCUAUUUCUACCUCA	|||||||	UUGGUGUGUUGGAUGAUGGAGU
ENSBTAT00000081358	bta-let-7e_R+1	1701	1707	96	CUUCUCAUGCUAUUUCUACCUCA	|||||||	UUGAUAUGUUGGAGGAUGGAGU
ENSBTAT00000081358	bta-miR-139	1033	1039	6	UCCCAGGCAGGAGGGCUGUAGAU	||||||	UGACCUCUGUGCACGUGACAUCU
ENSBTAT00000081358	bta-miR-139	120	126	98	GGGUAGUGGUACUAUACUGUAGA	|||||||	UGACCUCUGUGCACGUGACAUCU
ENSBTAT00000081358	bta-miR-139	638	644	46	UAUCGGUAUGUAAGCACUGUAGG	|||||||||	UGACCUCUGUGCACGUGACAUCU
ENSBTAT00000081358	bta-miR-2284h-5p_L-3	285	291	54	UUUUGGGUUGUUUAAAACUUUAU	||||||	UUUGGGCUUGCUUGAAAA
ENSBTAT00000081358	bta-miR-2284h-5p_L-3	844	850	18	GAUGUUUCUCAUUUUGAACUUUC	|||||||	UUUGGGCUUGCUUGAAAA
ENSBTAT00000081358	bta-miR-2285ce_L-1R-1	1354	1360	25	AUAAGUAACUCCAGGCAGGUUUG	|||||||	GUUUUUCAAGUAAGUCCAAAA
ENSBTAT00000081358	bta-miR-2285ce_L-1R-1	170	176	64	UUUUGUUAACAAUGGCAGGUUUU	|||||||	GUUUUUCAAGUAAGUCCAAAA
ENSBTAT00000081358	bta-miR-2285dd_L-1R-2	1354	1360	25	AUAAGUAACUCCAGGCAGGUUUG	|||||||	UUUUCAAGUAAGUCCAAAA
ENSBTAT00000081358	bta-miR-2285dd_L-1R-2	170	176	64	UUUUGUUAACAAUGGCAGGUUUU	|||||||	UUUUCAAGUAAGUCCAAAA
ENSBTAT00000081358	bta-miR-323	319	325	72	AGAAAGAUUGUAAACUAAUGUGU	|||||||	UCUCCAGCUGGCACAUUACACG
ENSBTAT00000081358	bta-miR-6524_R+1	914	920	84	ACACAGGACUUAUGUCAGAGUAA	|||||||	UGUCAAUCCAAUGAGUCUCAUU
ENSBTAT00000010858	bta-miR-139	206	212	98	GGGUAGUGGUACUAUACUGUAGA	|||||||	UGACCUCUGUGCACGUGACAUCU
ENSBTAT00000010858	bta-miR-2285ce_L-1R-1	256	262	65	UUUUGUUAACAAUGGCAGGUUUU	|||||||	GUUUUUCAAGUAAGUCCAAAA
ENSBTAT00000010858	bta-miR-2285dd_L-1R-2	256	262	65	UUUUGUUAACAAUGGCAGGUUUU	|||||||	UUUUCAAGUAAGUCCAAAA
ENSBTAT00000063302	bta-miR-139	135	141	53	GGUGGGGAGAAGGAC--ACUGUAGC	||||| |||||||	UGACCUCUGUGCACGUGACAUCU
ENSBTAT00000072954	bta-miR-139	135	141	53	GGUGGGGAGAAGGAC--ACUGUAGC	||||| |||||||	UGACCUCUGUGCACGUGACAUCU
ENSBTAT00000077905	bta-miR-139	135	141	53	GGUGGGGAGAAGGAC--ACUGUAGC	||||| |||||||	UGACCUCUGUGCACGUGACAUCU
ENSBTAT00000082809	bta-miR-139	135	141	53	GGUGGGGAGAAGGAC--ACUGUAGC	||||| |||||||	UGACCUCUGUGCACGUGACAUCU
ENSBTAT00000070380	bta-miR-23b-3p_R+1	73	79	64	GUGAUUCAGUCUCUUAAUGUGAC	|||||||	UCACCAUUAGGGACCGUUACACUA
ENSBTAT00000070380	bta-miR-323	72	78	94	AGUGAUUCAGUCUCUUAAUGUGA	|||||||	UCUCCAGCUGGCACAUUACACG
ENSBTAT00000070380	bta-miR-432_1ss23GT	130	136	87	ACUUGCUGCAUGAUC--CUCCAAGU	|||| |||||||	UGUGGGUUACUGGAUGAGGUUCU
ENSBTAT00000070414	bta-miR-23b-3p_R+1	73	79	64	GUGAUUCAGUCUCUUAAUGUGAC	|||||||	UCACCAUUAGGGACCGUUACACUA
ENSBTAT00000070414	bta-miR-323	72	78	94	AGUGAUUCAGUCUCUUAAUGUGA	|||||||	UCUCCAGCUGGCACAUUACACG
ENSBTAT00000070414	bta-miR-432_1ss23GT	130	136	87	ACUUGCUGCAUGAUC--CUCCAAGU	|||| |||||||	UGUGGGUUACUGGAUGAGGUUCU
ENSBTAT00000080626	bta-miR-23b-3p_R+1	73	79	64	GUGAUUCAGUCUCUUAAUGUGAC	|||||||	UCACCAUUAGGGACCGUUACACUA
ENSBTAT00000080626	bta-miR-323	72	78	94	AGUGAUUCAGUCUCUUAAUGUGA	|||||||	UCUCCAGCUGGCACAUUACACG
ENSBTAT00000080626	bta-miR-432_1ss23GT	130	136	87	ACUUGCUGCAUGAUC--CUCCAAGU	|||| |||||||	UGUGGGUUACUGGAUGAGGUUCU
ENSBTAT00000086560	bta-miR-23b-3p_R+1	73	79	64	GUGAUUCAGUCUCUUAAUGUGAC	|||||||	UCACCAUUAGGGACCGUUACACUA
ENSBTAT00000086560	bta-miR-323	72	78	94	AGUGAUUCAGUCUCUUAAUGUGA	|||||||	UCUCCAGCUGGCACAUUACACG
ENSBTAT00000086560	bta-miR-432_1ss23GT	130	136	87	ACUUGCUGCAUGAUC--CUCCAAGU	|||| |||||||	UGUGGGUUACUGGAUGAGGUUCU
ENSBTAT00000030932	bta-miR-23b-3p_R+1	73	79	64	GUGAUUCAGUCUCUUAAUGUGAC	|||||||	UCACCAUUAGGGACCGUUACACUA
ENSBTAT00000030932	bta-miR-323	72	78	94	AGUGAUUCAGUCUCUUAAUGUGA	|||||||	UCUCCAGCUGGCACAUUACACG
ENSBTAT00000030932	bta-miR-432_1ss23GT	130	136	88	ACUUGCUGCAUGAUC--CUCCAAGU	|||| |||||||	UGUGGGUUACUGGAUGAGGUUCU
ENSBTAT00000082904	bta-miR-10a_R-1	840	846	93	CUUUUGCUGUCUCAUACAGGGUU	|||||||	UGUUUAAGCCUAGAUGUCCCAU
ENSBTAT00000082904	bta-miR-10b_R-1	840	846	93	CUUUUGCUGUCUCAUACAGGGUU	|||||||	UGUUUAAGCCAAGAUGUCCCAU
ENSBTAT00000082904	bta-miR-1271	355	361	79	AUUGGGUCCUCUUUAGUGCCAAU	|||||||	ACUCAUGAAUGAUCCACGGUUC
ENSBTAT00000082904	bta-miR-2285ce_L-1R-1	727	733	88	UUUGUGUACAGAAGUCAGGUUUU	|||||||	GUUUUUCAAGUAAGUCCAAAA
ENSBTAT00000082904	bta-miR-2285dd_L-1R-2	727	733	88	UUUGUGUACAGAAGUCAGGUUUU	|||||||	UUUUCAAGUAAGUCCAAAA
ENSBTAT00000082904	bta-miR-23b-3p_R+1	75	81	93	UGAAAUAAGAUUGCAAAUGUGAA	|||||||	UCACCAUUAGGGACCGUUACACUA
ENSBTAT00000082904	bta-miR-331-3p	599	605	94	UUGUCAGUUCCUCCUCCAGGGGA	|||||||	AAGAUCCUAUCCGGGUCCCCG
ENSBTAT00000082904	bta-miR-34c_R+1	244	250	99	CAUGUACGAGGAUAACACUGCCA	|||||||	CGUUAGUCGAUUGAUGUGACGGA
ENSBTAT00000011345	bta-miR-487a_R+1	248	254	66	UGAUCAAAAAAGAAGGUAUGAUU	|||||||	UUGACCUACAGGGACAUACUAA
ENSBTAT00000020641	bta-miR-21-3p_L+1R-2	21	27	86	CGCAGGCCACACAUGUGCUGUUC	||| |||||||	UGUCGGGUAGCUG-ACGACAAC
ENSBTAT00000084528	PC-3p-58148_37	686	692	88	UUUAUACAAAGGGAAAGUACAUG	|||| |||||||	AAAAGUCCCGAUCAUGUAA
ENSBTAT00000084528	bta-miR-199b	279	285	29	CACUUUGGCAUUCCGCACUGGAU	||||||	CUUGUCUAUCAGAUUUGUGACCC
ENSBTAT00000084528	bta-miR-199b	605	611	77	UGUGCAUGCACAUGCACACUGGA	|||||||	CUUGUCUAUCAGAUUUGUGACCC
ENSBTAT00000084528	bta-miR-21-3p_L+1R-2	229	235	50	UGACAAUAUACCUUGUGCUGUUG	|||||||	UGUCGGGUAGCUGACGACAAC
ENSBTAT00000084528	bta-miR-2284aa	1039	1045	85	UUCAAUUCAGAAUAAACUUUUUU	|||||||	UUUUGGGUUUGUUUGAAAAAA
ENSBTAT00000084528	bta-mir-2285cd-p5_1ss21GC	1038	1044	86	UUUCAAUUCAGAAUAAACUUUUU	|||||||	CUUUUGGGUUUGCUUGAAAAA
ENSBTAT00000084528	bta-mir-2285e-2-p5_1ss21TC	1038	1044	86	UUUCAAUUCAGAAUAAACUUUUU	|||||||	CUUUUGGGUUUGCUUGAAAAA
ENSBTAT00000084528	chi-miR-379-3p	759	765	81	GGCAAGGACCUUUGUGUUACAUU	||||| |||||||	CAAUCACCUGGUA---CAAUGUAU
ENSBTAT00000084528	chi-miR-411a-3p	759	765	81	GGCAAGGACCUUUGUGUUACAUU	||||| |||||||	CAAUCACCUGGCA---CAAUGUAU
ENSBTAT00000010742	PC-3p-58148_37	686	692	88	UUUAUACAAAGGGAAAGUACAUG	|||| |||||||	AAAAGUCCCGAUCAUGUAA
ENSBTAT00000010742	bta-miR-199b	279	285	29	CACUUUGGCAUUCCGCACUGGAU	||||||	CUUGUCUAUCAGAUUUGUGACCC
ENSBTAT00000010742	bta-miR-199b	605	611	77	UGUGCAUGCACAUGCACACUGGA	|||||||	CUUGUCUAUCAGAUUUGUGACCC
ENSBTAT00000010742	bta-miR-21-3p_L+1R-2	229	235	50	UGACAAUAUACCUUGUGCUGUUG	|||||||	UGUCGGGUAGCUGACGACAAC
ENSBTAT00000010742	bta-miR-2284aa	1039	1045	85	UUCAAUUCAGAAUAAACUUUUUU	|||||||	UUUUGGGUUUGUUUGAAAAAA
ENSBTAT00000010742	bta-mir-2285cd-p5_1ss21GC	1038	1044	86	UUUCAAUUCAGAAUAAACUUUUU	|||||||	CUUUUGGGUUUGCUUGAAAAA
ENSBTAT00000010742	bta-mir-2285e-2-p5_1ss21TC	1038	1044	86	UUUCAAUUCAGAAUAAACUUUUU	|||||||	CUUUUGGGUUUGCUUGAAAAA
ENSBTAT00000010742	chi-miR-379-3p	759	765	81	GGCAAGGACCUUUGUGUUACAUU	||||| |||||||	CAAUCACCUGGUA---CAAUGUAU
ENSBTAT00000010742	chi-miR-411a-3p	759	765	81	GGCAAGGACCUUUGUGUUACAUU	||||| |||||||	CAAUCACCUGGCA---CAAUGUAU
ENSBTAT00000075214	PC-3p-58148_37	686	692	88	UUUAUACAAAGGGAAAGUACAUG	|||| |||||||	AAAAGUCCCGAUCAUGUAA
ENSBTAT00000075214	bta-miR-199b	279	285	29	CACUUUGGCAUUCCGCACUGGAU	||||||	CUUGUCUAUCAGAUUUGUGACCC
ENSBTAT00000075214	bta-miR-199b	605	611	77	UGUGCAUGCACAUGCACACUGGA	|||||||	CUUGUCUAUCAGAUUUGUGACCC
ENSBTAT00000075214	bta-miR-21-3p_L+1R-2	229	235	50	UGACAAUAUACCUUGUGCUGUUG	|||||||	UGUCGGGUAGCUGACGACAAC
ENSBTAT00000075214	bta-miR-2284aa	1039	1045	85	UUCAAUUCAGAAUAAACUUUUUU	|||||||	UUUUGGGUUUGUUUGAAAAAA
ENSBTAT00000075214	bta-mir-2285cd-p5_1ss21GC	1038	1044	86	UUUCAAUUCAGAAUAAACUUUUU	|||||||	CUUUUGGGUUUGCUUGAAAAA
ENSBTAT00000075214	bta-mir-2285e-2-p5_1ss21TC	1038	1044	86	UUUCAAUUCAGAAUAAACUUUUU	|||||||	CUUUUGGGUUUGCUUGAAAAA
ENSBTAT00000075214	chi-miR-379-3p	759	765	81	GGCAAGGACCUUUGUGUUACAUU	||||| |||||||	CAAUCACCUGGUA---CAAUGUAU
ENSBTAT00000075214	chi-miR-411a-3p	759	765	81	GGCAAGGACCUUUGUGUUACAUU	||||| |||||||	CAAUCACCUGGCA---CAAUGUAU
ENSBTAT00000086475	bta-miR-2284aa	169	175	61	CAGAAGAAAGAAGAUACUUUUUC	|||||||	UUUUGGGUUUGUUUGAAAAAA
ENSBTAT00000086475	bta-miR-2284aa	939	945	70	AAUACUCCCUUUGUUACUUUUUU	|||||||	UUUUGGGUUUGUUUGAAAAAA
ENSBTAT00000086475	bta-mir-2284aa-3-p3	463	469	60	UAUAGAGCCUGGAUAGGAUUUUU	|||||||	UUUUUCAAGCAAGCCUAAAAA
ENSBTAT00000086475	bta-mir-2285aj-p5_1ss4GA	1464	1470	76	CAGAGGAAAAGAAAAUUUUUAGC	||| |||||||	UUUGGGUUUGCUUGAAAAAUCG
ENSBTAT00000023706	PC-3p-58148_37	218	224	84	UGAGUCAUUUUUCAU----AGUACAUU	|||||| |||||||	AAAAGUCCCGAUCAUGUAA
ENSBTAT00000010165	bta-miR-2284aa	137	143	62	UAUUGCUUUUAGUUGACUUUUUU	|||||||	UUUUGGGUUUGUUUGAAAAAA
ENSBTAT00000010165	bta-miR-2284aa	1542	1548	57	UUUCUUUAGCAGUUAACUUUUUU	|||||||	UUUUGGGUUUGUUUGAAAAAA
ENSBTAT00000010165	bta-miR-2284aa	2495	2501	48	AUACACCAUUCUUUUCUUUUUAA	||| ||||||	UUUUGGGUUUGUUU-GAAAAAA
ENSBTAT00000010165	bta-miR-411a	436	442	89	AAAUUGUCAGAGACAUCUACUAA	|||||||	GCAUGCGAUAUGCCAGAUGAUA
ENSBTAT00000010165	bta-miR-494_R+1	1166	1172	29	AAAAUAGAACUUAAGAUGUUUCU	|||||||	UCUCCAAAGGGCACAUACAAAGU
ENSBTAT00000010165	bta-miR-494_R+1	2674	2680	92	AGCAAAGCUAAAAGGAUGUUUCA	|||||||	UCUCCAAAGGGCACAUACAAAGU
ENSBTAT00000010165	bta-mir-2285cd-p5_1ss21GC	1541	1547	50	UUUUCUUUAGCAGUUAACUUUUU	|||||||	CUUUUGGGUUUGCUUGAAAAA
ENSBTAT00000010165	bta-mir-2285cd-p5_1ss21GC	686	692	84	UUUGUCAGCAUAGCAAACUUUUA	|||||||	CUUUUGGGUUUGCUUGAAAAA
ENSBTAT00000010165	bta-mir-2285e-2-p5_1ss21TC	1541	1547	50	UUUUCUUUAGCAGUUAACUUUUU	|||||||	CUUUUGGGUUUGCUUGAAAAA
ENSBTAT00000010165	bta-mir-2285e-2-p5_1ss21TC	686	692	84	UUUGUCAGCAUAGCAAACUUUUA	|||||||	CUUUUGGGUUUGCUUGAAAAA
ENSBTAT00000010165	chi-miR-148b-5p	1156	1162	92	UGGUAACUGAAAAAUAGAACUUA	|||||||	CGGACUCACAUAUUGUCUUGAAG
ENSBTAT00000010165	chi-miR-30a-3p_R+1	1146	1152	86	UAAAUAUCUUUGGUAACUGAAAA	|||||||	CGACGUUUGUAGGCUGACUUUC
ENSBTAT00000010165	chi-miR-30a-3p_R+1	1221	1227	16	UGCCUUUAUAUUUUUCUGAAAAG	||||||	CGACGUUUGUAGGCUGACUUUC
ENSBTAT00000010165	chi-miR-30a-3p_R+1	2418	2424	84	UAUUUUUUUAAACUA---ACUGAAAG	|||| |||||||	CGACGUUUGUAGGCUGACUUUC
ENSBTAT00000010165	chi-miR-30a-3p_R+1	2586	2592	79	UCUGUAUAAAGAAAAACUGAAAU	|||||||	CGACGUUUGUAGGCUGACUUUC
ENSBTAT00000010165	chi-miR-30a-3p_R+1	703	709	92	CUUUUAGAAAGCUUUACUGAAAA	|||||||	CGACGUUUGUAGGCUGACUUUC
ENSBTAT00000010165	chi-miR-382-3p_R+1	756	762	50	UGCUGCUUUGUGUUGGAAUGAUU	|||| |||||||	UUUCACAACAGGCACUUACUAA
ENSBTAT00000019064	bta-miR-2285ce_L-1R-1	385	391	66	AUCUUUGAGUAGCUCCAGGUUUG	||| |||||||	GUUUUUCAAGUAAGUCCAAAA
ENSBTAT00000019064	bta-miR-2285dd_L-1R-2	385	391	66	AUCUUUGAGUAGCUCCAGGUUUG	||| |||||||	UUUUCAAGUAAGUCCAAAA
ENSBTAT00000019064	chi-miR-30a-3p_R+1	159	165	82	AAUUUAACCUCUAGUACUGAAAU	||| |||||||	CGACGUUUGUAGGC--UGACUUUC
ENSBTAT00000014525	bta-miR-432_1ss23GT	177	183	84	UUGGGUGAUGCCAUACUCCAAGU	||| |||||||	UGUGGGUUACUGGAUGAGGUUCU
ENSBTAT00000067900	bta-miR-128	474	480	96	UUAGUCAUUCAUUCUCACUGUGA	|||||||	UUUCUCUGGCCAAGUGACACU
ENSBTAT00000067900	bta-miR-129_R-1	663	669	12	CGGGAGAUCACUGGUCAAAAAAA	||||||	CGUUCGGGUCUGGCGUUUUUC
ENSBTAT00000067900	bta-miR-129_R-1	680	686	76	AAAAAAACUACCUUUGCAAAAAC	|||||||	CGUUCGGGUCUGGCGUUUUUC
ENSBTAT00000067900	bta-miR-136_R-1	526	532	81	UGGACAGCAUUGCCAAAUGGAGA	|||||||	GGUAGUAGUUUUGUUUACCUCA
ENSBTAT00000067900	chi-miR-148b-5p	893	899	81	AGUUUAUUUCUCAAAAGAACUUU	|||||||	CGGACUCACAUAUUGUCUUGAAG
ENSBTAT00000023087	bta-miR-199b	292	298	82	AUGUGUACAAUGUACACACUGGU	|||||||	CUUGUCUAUCAGAUUUGUGACCC
ENSBTAT00000008107	chi-miR-30a-3p_R+1	47	53	94	AUUUCGAUAAGCUGAACUGAAAA	|||||||	CGACGUUUGUAGGCUGACUUUC
ENSBTAT00000079185	bta-miR-125a_R-1	174	180	58	AGCAAGGUCAGUGUGCUCAGGGC	|||||||	UGUCCAAUUUCCCAGAGUCCCU
ENSBTAT00000079185	bta-miR-380-3p	40	46	75	AGCCACUGUUGGCAU--AUUACAUC	||| |||||||	UCUGCACCUGGUGUAAUGUAU
ENSBTAT00000081528	bta-miR-128	823	829	86	UGUGAAAAUAAAGAUCACUGUGG	|||||||	UUUCUCUGGCCAAGUGACACU
ENSBTAT00000081528	bta-miR-148a	206	212	96	GUGAAGGCUGCUAAAUGCACUGA	|||||||	UGUUUCAAGACAUCACGUGACU
ENSBTAT00000081528	bta-miR-23b-3p_R+1	222	228	72	GCACUGAACCCCUAG-AAUGUGAU	|||| |||||||	UCACCAUUAGGGACCGUUACACUA
ENSBTAT00000081528	bta-miR-23b-3p_R+1	807	813	59	UUAUCGGUGUAUUAGAUGUGAAA	||||||	UCACCAUUAGGGACCGUUACACUA
ENSBTAT00000061509	bta-miR-139	1486	1492	51	CAGUGACUAUUUUUGCUGUAGAG	||||||	UGACCUCUGUGCACGUGACAUCU
ENSBTAT00000061509	bta-miR-30a-5p	1878	1884	53	GUUUAGACUUGUUGAUGUUUACU	|||||||	UCGAAGGUCAGCUCCUACAAAUGU
ENSBTAT00000061509	bta-miR-30a-5p	200	206	62	UUAGUGCUCAGCUUAUGUUUACC	|||||||	UCGAAGGUCAGCUCCUACAAAUGU
ENSBTAT00000061509	bta-mir-2284aa-3-p3	1769	1775	61	CACAUUAAAUUUGUGGGAUUUUG	|||||||	UUUUUCAAGCAAGCCUAAAAA
ENSBTAT00000061509	bta-mir-2284aa-3-p3	450	456	90	AUUAAAAUGUUCUAA-GGAUUUUC	|||| |||||||	UUUUUCAAGCAAGCCUAAAAA
ENSBTAT00000061509	bta-mir-2285aj-p5_1ss4GA	1138	1144	80	AUACGAUAGAAACAA--UUUUUAGA	|||| |||||||	UUUGGGUUUGCUUGAAAAAUCG
ENSBTAT00000061509	bta-mir-2285aj-p5_1ss4GA	1276	1282	2	UAAUGACUGUGCUGCUUUUUAGU	|||||||	UUUGGGUUUGCUUGAAAAAUCG
ENSBTAT00000023465	PC-3p-58148_37	482	488	88	AAACAGUUCAUAUACAGUACAUU	|||| |||||||	AAAAGUCCCGAUCAUGUAA
ENSBTAT00000023465	PC-3p-58148_37	659	665	61	UAAUACUUCCAAAAUGUACAUAU	||||||	AAAAGUCCCGAUCAUGUAA
ENSBTAT00000023465	bta-miR-126-5p	255	261	45	CACUGAAUCAACAAGAAUAAUAA	||||||	GCGCAUGGUUUUCAUUAUUAC
ENSBTAT00000023465	bta-miR-126-5p	257	263	71	CUGAAUCAACAAGAAUAAUAAUG	|||||||	GCGCAUGGUUUUCAUUAUUAC
ENSBTAT00000023440	bta-miR-21-3p_L+1R-2	828	834	79	GGUUGCUUUUCAUGU--UGCUGUUU	||| |||||||	UGUCGGGUAGCUGACGACAAC
ENSBTAT00000023440	bta-miR-432_1ss23GT	741	747	77	UUGCACCUUUAAAUCCUCCAAGC	|||||||	UGUGGGUUACUGGAUGAGGUUCU
ENSBTAT00000023440	bta-miR-495	858	864	78	GCUCUUGGGCCUUUUGUUUGUUU	|||||||	UUCUUCACGUGGUACAAACAAA
ENSBTAT00000023440	bta-miR-495	862	868	76	UUGGGCCUUUUGUUUGUUUGUUC	|||||||	UUCUUCACGUGGUACAAACAAA
ENSBTAT00000082696	bta-miR-129_R-1	218	224	80	ACUACAGCUUCUUUUGCAAAAAG	|||||||	CGUUCGGGUCUGGCGUUUUUC
ENSBTAT00000084183	bta-miR-129_R-1	218	224	80	ACUACAGCUUCUUUUGCAAAAAG	|||||||	CGUUCGGGUCUGGCGUUUUUC
ENSBTAT00000087004	bta-miR-129_R-1	271	277	80	ACUACAGCUUCUUUUGCAAAAAG	|||||||	CGUUCGGGUCUGGCGUUUUUC
ENSBTAT00000029281	bta-miR-129_R-1	218	224	80	ACUACAGCUUCUUUUGCAAAAAG	|||||||	CGUUCGGGUCUGGCGUUUUUC
ENSBTAT00000073657	bta-miR-380-3p	505	511	88	CCCCUCAAGGAUUCUAUUACAUA	||| |||||||	UCUGCACCUGGUGUAAUGUAU
ENSBTAT00000057115	bta-miR-139	102	108	53	CAUAGAGAGAAAGCGCUGUAGAU	||||||	UGACCUCUGUGCACGUGACAUCU
ENSBTAT00000057115	chi-miR-148b-5p	1729	1735	51	UUCCAUAAUUCUUUAAGAACUUG	|||||||	CGGACUCACAUAUUGUCUUGAAG
ENSBTAT00000054090	bta-miR-148a	145	151	82	UAGAACCCUGUGUAAUGCACUGU	|||| |||||||	UGUUUCAAGACAUC--ACGUGACU
ENSBTAT00000054090	bta-miR-30a-5p	1121	1127	39	CCAAAUGGCUAUGUAUGUUUACC	|||||||	UCGAAGGUCAGCUCCUACAAAUGU
ENSBTAT00000054090	bta-miR-30a-5p	958	964	66	UUUUCCACUUUUCCAUGUUUACU	|||||||	UCGAAGGUCAGCUCCUACAAAUGU
ENSBTAT00000054090	bta-mir-2284aa-3-p3	275	281	87	GGAGAUGGAGUUUUA--GGAUUUUU	|||| |||||||	UUUUUCAAGCAAGCCUAAAAA
ENSBTAT00000054090	bta-mir-2285aj-p5_1ss4GA	278	284	88	GAUGGAGUUUUAGGAUUUUUAGA	|||||||	UUUGGGUUUGCUUGAAAAAUCG
ENSBTAT00000054090	bta-mir-2285aj-p5_1ss4GA	423	429	63	UACUCAUAGUCUCAUUUUUUAGU	|||||||	UUUGGGUUUGCUUGAAAAAUCG
ENSBTAT00000054090	bta-mir-2285aj-p5_1ss4GA	827	833	54	UAUUGUGCAAAACUG--UUUUUAGG	|||| |||||||	UUUGGGUUUGCUUGAAAAAUCG
ENSBTAT00000054090	chi-miR-379-3p	596	602	96	AAUUUUAAUCUAAUUGUUACAUA	|||||||	CAAUCACCUGGUACAAUGUAU
ENSBTAT00000000756	bta-miR-21-3p_L+1R-2	1067	1073	86	UCAAAAGAAUCAUAU--UGCUGUUC	||| |||||||	UGUCGGGUAGCUGACGACAAC
ENSBTAT00000000756	bta-miR-23b-3p_R+1	505	511	58	UGUGUUGUUGCGUCUAAUGUGAU	|||||||	UCACCAUUAGGGACCGUUACACUA
ENSBTAT00000000756	bta-miR-23b-3p_R+1	573	579	17	UGGAGAUUAUAUGGGAUGUGAAA	||||||	UCACCAUUAGGGACCGUUACACUA
ENSBTAT00000000756	bta-miR-23b-3p_R+1	67	73	61	UCUUACCUUUUACACAAUGUGAG	|||||||	UCACCAUUAGGGACCGUUACACUA
ENSBTAT00000000756	bta-miR-323	504	510	87	UUGUGUUGUUGCGUCUAAUGUGA	|||||||	UCUCCAGCUGGCACAUUACACG
ENSBTAT00000000756	bta-miR-323	67	73	53	UCUUACCUUUUACACAAUGUGAG	||||||	UCUCCAGCUGGCACAUUACACG
ENSBTAT00000000756	bta-miR-34c_R+1	975	981	96	UGCAGGAGAUACAUACACUGCCA	|||||||	CGUUAGUCGAUUGAUGUGACGGA
ENSBTAT00000075729	bta-miR-30a-5p	452	458	67	GUCUGUGGGUCAGAU-UGUUUACU	||| |||||||	UCGAAGGUCAGCUCCUACAAAUGU
ENSBTAT00000012557	bta-miR-323	130	136	76	CCAUAAGUAGAUGUAUAAUGUGG	|||||||	UCUCCAGCUGGCACAUUACACG
ENSBTAT00000068795	bta-miR-323	130	136	76	CCAUAAGUAGAUGUAUAAUGUGG	|||||||	UCUCCAGCUGGCACAUUACACG
ENSBTAT00000009766	bta-miR-339b	35	41	84	GCGGGGGUGGGAGGGGACAGGGA	|||||||	CUCGAGGACCUCCUGUCCCU
ENSBTAT00000076996	bta-miR-339b	35	41	84	GCGGGGGUGGGAGGGGACAGGGA	|||||||	CUCGAGGACCUCCUGUCCCU
ENSBTAT00000012397	bta-miR-331-3p	1145	1151	75	UCUCAUCUUAGUCUUCAGGGGAU	||||||	AAGAUCCUAUCCGGGUCCCCG
ENSBTAT00000012397	bta-miR-331-3p	1440	1446	92	CCAAUAAAAUGUACACCAGGGGC	|||||||	AAGAUCCUAUCCGGGUCCCCG
ENSBTAT00000012397	bta-miR-432_1ss23GT	729	735	86	AACUUUACAUAUUUUCUCCAAGC	|||||||	UGUGGGUUACUGGAUGAGGUUCU
ENSBTAT00000012397	bta-mir-2285cd-p5_1ss21GC	1309	1315	42	UAUUUUUAAAGUUAGAACUUUUG	|||||||	CUUUUGGGUUUGCUUGAAAAA
ENSBTAT00000012397	bta-mir-2285cd-p5_1ss21GC	47	53	99	UUCAGUUGUUUUGAUAACUUUUA	|||||||	CUUUUGGGUUUGCUUGAAAAA
ENSBTAT00000012397	bta-mir-2285e-2-p5_1ss21TC	1309	1315	42	UAUUUUUAAAGUUAGAACUUUUG	|||||||	CUUUUGGGUUUGCUUGAAAAA
ENSBTAT00000012397	bta-mir-2285e-2-p5_1ss21TC	47	53	99	UUCAGUUGUUUUGAUAACUUUUA	|||||||	CUUUUGGGUUUGCUUGAAAAA
ENSBTAT00000023476	bta-miR-331-3p	1280	1286	95	CCAAUAAGAUGUUCACCAGGGGU	||| |||||||	AAGAUCCUAUCCG-GGUCCCCG
ENSBTAT00000023476	bta-miR-494_R+1	1049	1055	71	GUUCUAUCUUGUGCAAUGUUUCU	|||||||	UCUCCAAAGGGCACAUACAAAGU
ENSBTAT00000023476	bta-miR-495	1252	1258	21	UGAUUUUAUUAGCCAUUUGUUAU	||||||	UUCUUCACGUGGUACAAACAAA
ENSBTAT00000023476	bta-miR-495	187	193	77	CACAGUCAAACGGUUGUUUGUUC	|||||||	UUCUUCACGUGGUACAAACAAA
ENSBTAT00000012640	bta-miR-148a	182	188	76	AUGUUUUUCAGUAGCUGCACUGU	||| |||||||	UGUUUCAAGACAUC-ACGUGACU
ENSBTAT00000012640	bta-mir-2285cd-p5_1ss21GC	630	636	65	UAAACCUCAAAUAUGACUUUUAA	||||| ||||||	CUUUUGGGUUUGCU--UGAAAAA
ENSBTAT00000012640	bta-mir-2285e-2-p5_1ss21TC	630	636	65	UAAACCUCAAAUAUGACUUUUAA	||||| ||||||	CUUUUGGGUUUGCU--UGAAAAA
ENSBTAT00000074511	bta-miR-148a	182	188	76	AUGUUUUUCAGUAGCUGCACUGU	||| |||||||	UGUUUCAAGACAUC-ACGUGACU
ENSBTAT00000074511	bta-mir-2285cd-p5_1ss21GC	630	636	65	UAAACCUCAAAUAUGACUUUUAA	||||| ||||||	CUUUUGGGUUUGCU--UGAAAAA
ENSBTAT00000074511	bta-mir-2285e-2-p5_1ss21TC	630	636	65	UAAACCUCAAAUAUGACUUUUAA	||||| ||||||	CUUUUGGGUUUGCU--UGAAAAA
ENSBTAT00000069614	bta-miR-148a	182	188	76	AUGUUUUUCAGUAGCUGCACUGU	||| |||||||	UGUUUCAAGACAUC-ACGUGACU
ENSBTAT00000069614	bta-mir-2285cd-p5_1ss21GC	630	636	65	UAAACCUCAAAUAUGACUUUUAA	||||| ||||||	CUUUUGGGUUUGCU--UGAAAAA
ENSBTAT00000069614	bta-mir-2285e-2-p5_1ss21TC	630	636	65	UAAACCUCAAAUAUGACUUUUAA	||||| ||||||	CUUUUGGGUUUGCU--UGAAAAA
ENSBTAT00000029923	bta-miR-10a_R-1	234	240	76	UAAAAUACAAGUAAGCAGGGUAC	||||||	UGUUUAAGCCUAGAUGUCCCAU
ENSBTAT00000002316	bta-miR-23b-3p_R+1	494	500	50	GAUAAUGGUUCCUUGAUGUGAAA	||||||	UCACCAUUAGGGACCGUUACACUA
ENSBTAT00000004296	bta-miR-10a_R-1	697	703	92	UGGUUUUUGUAGAAAACAGGGUC	|||||||	UGUUUAAGCCUAGAUGUCCCAU
ENSBTAT00000004296	bta-miR-10b_R-1	697	703	92	UGGUUUUUGUAGAAAACAGGGUC	|||||||	UGUUUAAGCCAAGAUGUCCCAU
ENSBTAT00000004296	bta-miR-126-5p	187	193	59	ACAGGACAUUUAUUCUAAUAAUC	|||||||	GCGCAUGGUUUUCAUUAUUAC
ENSBTAT00000004296	bta-miR-126-5p	654	660	74	AAUCUAUGCCACAUUUAAUAAUG	||| |||||||	GCGCAUGGUUUUCAUUAUUAC
ENSBTAT00000004296	chi-miR-148b-5p	461	467	80	ACCAAAUUGUACCAAAGAACUUG	|||| |||||||	CGGACUCACAUAUUGUCUUGAAG
ENSBTAT00000004296	hsa-miR-139-3p	771	777	99	UCAUGUUGUUUAAAUCGUCUCCA	|||||||	UGAGGUUGUCCCGGCGCAGAGGU
ENSBTAT00000027210	bta-miR-331-3p	1691	1697	89	UUGCCAUGCCCUCCUCCAGGGGA	|||||||	AAGAUCCUAUCCGGGUCCCCG
ENSBTAT00000027210	bta-miR-380-3p	2091	2097	95	UUGCUGCUCAUUUUCAUUACAUA	|||||||	UCUGCACCUGGUGUAAUGUAU
ENSBTAT00000027210	bta-miR-494_R+1	1141	1147	54	UUAUAAAUAUGUGGAAUGUUUCU	|||||||	UCUCCAAAGGGCACAUACAAAGU
ENSBTAT00000027210	bta-miR-494_R+1	1200	1206	41	AUUUACUAGUAUAUUUGUUUCAU	||||||	UCUCCAAAGGGCACAUACAAAGU
ENSBTAT00000027210	chi-miR-148b-5p	770	776	91	AUGCUUUGAAUGCCUAGAACUUA	|||||||	CGGACUCACAUAUUGUCUUGAAG
ENSBTAT00000044236	bta-miR-380-3p	946	952	95	UUGCUGCUCAUUUUCAUUACAUA	|||||||	UCUGCACCUGGUGUAAUGUAU
ENSBTAT00000048730	bta-miR-148a	421	427	61	AGGUGGAGCCUGGCAUGCACUGU	|||||||	UGUUUCAAGACAUCACGUGACU
ENSBTAT00000048730	bta-miR-339b	546	552	77	UGCCUUCUUCAGAGUGACAGGGC	|||||||	CUCGAGGACCUCCUGUCCCU
ENSBTAT00000048730	bta-miR-494_R+1	225	231	80	UGUUUCCUUAAAGAGAUGUUUCU	|||||| |||||||	UCUCCAAAGGGCACA---UACAAAGU
ENSBTAT00000000488	bta-miR-21-3p_L+1R-2	125	131	59	UAUCGGUAGUCUGUGUGCUGUUU	|||||||	UGUCGGGUAGCUGACGACAAC
ENSBTAT00000012475	bta-miR-128	159	165	75	UUUUUUUAAAUAUAGCACUGUGU	|||||||	UUUCUCUGGCCAAGUGACACU
ENSBTAT00000012475	bta-miR-495	133	139	95	CUCAAGUGAUAACAUGUUUGUUU	||||| |||||||	UUCUUCACGUGGUA-CAAACAAA
ENSBTAT00000086417	bta-miR-128	159	165	75	UUUUUUUAAAUAUAGCACUGUGU	|||||||	UUUCUCUGGCCAAGUGACACU
ENSBTAT00000086417	bta-miR-495	133	139	95	CUCAAGUGAUAACAUGUUUGUUU	||||| |||||||	UUCUUCACGUGGUA-CAAACAAA
ENSBTAT00000012474	bta-miR-136_R-1	211	217	73	CUCUGCACACCAGGGAAUGGAGA	|||||||	GGUAGUAGUUUUGUUUACCUCA
ENSBTAT00000012474	bta-miR-34c_R+1	167	173	97	GAGGAUUCCCUGGCUCACUGCCA	|||||||	CGUUAGUCGAUUGAUGUGACGGA
ENSBTAT00000066602	bta-miR-148a	575	581	64	UUUGCCUUAUUAGAGUGCACUGG	|||||||	UGUUUCAAGACAUCACGUGACU
ENSBTAT00000012118	bta-miR-2285ce_L-1R-1	79	85	98	AUUUUCAAGUUAAGUCAGGUUUA	||||| |||||||	GUUUUUCAAGUAAGUCCAAAA
ENSBTAT00000012118	bta-miR-2285dd_L-1R-2	79	85	98	AUUUUCAAGUUAAGUCAGGUUUA	||||| |||||||	UUUUCAAGUAAGUCCAAAA
ENSBTAT00000012118	hsa-miR-139-3p	449	455	50	CGCUAUCCUGGCUCUGUCUCCAC	||||||	UGAGGUUGUCCCGGCGCAGAGGU
ENSBTAT00000064207	bta-miR-2285ce_L-1R-1	79	85	98	AUUUUCAAGUUAAGUCAGGUUUA	||||| |||||||	GUUUUUCAAGUAAGUCCAAAA
ENSBTAT00000064207	bta-miR-2285dd_L-1R-2	79	85	98	AUUUUCAAGUUAAGUCAGGUUUA	||||| |||||||	UUUUCAAGUAAGUCCAAAA
ENSBTAT00000064207	hsa-miR-139-3p	449	455	51	CGCUAUCCUGGCUCUGUCUCCAC	||||||	UGAGGUUGUCCCGGCGCAGAGGU
ENSBTAT00000066073	bta-miR-2285ce_L-1R-1	79	85	98	AUUUUCAAGUUAAGUCAGGUUUA	||||| |||||||	GUUUUUCAAGUAAGUCCAAAA
ENSBTAT00000066073	bta-miR-2285dd_L-1R-2	79	85	98	AUUUUCAAGUUAAGUCAGGUUUA	||||| |||||||	UUUUCAAGUAAGUCCAAAA
ENSBTAT00000066073	hsa-miR-139-3p	449	455	51	CGCUAUCCUGGCUCUGUCUCCAC	||||||	UGAGGUUGUCCCGGCGCAGAGGU
ENSBTAT00000024345	bta-miR-23b-3p_R+1	254	260	74	UUUGUGUGUCUAUUAAAUGUGAC	|||||||	UCACCAUUAGGGACCGUUACACUA
ENSBTAT00000024345	bta-miR-380-3p	167	173	96	AUAAUUCACGUGAAA---AUUACAUA	||||| |||||||	UCUGCACCUGGUGUAAUGUAU
ENSBTAT00000024345	bta-miR-380-3p	331	337	53	ACUUGUCUUGAUUGGUUACAUAU	||||||	UCUGCACCUGGUGUAAUGUAU
ENSBTAT00000024345	bta-miR-380-3p	830	836	90	UGUUUUAGAAAAAUAAUUACAUU	|||||||	UCUGCACCUGGUGUAAUGUAU
ENSBTAT00000024345	bta-miR-487a_R+1	390	396	87	UAUUUAAUCACAUUUGUAUGAUU	|||||||	UUGACCUACAGGGACAUACUAA
ENSBTAT00000024345	chi-miR-30a-3p_R+1	274	280	96	GACUAAGCAAACUGU--ACUGAAAA	|||||| |||||||	CGACGUUUGUAGGCUGACUUUC
ENSBTAT00000024345	chi-miR-411a-3p	168	174	55	UAAUUCACGUGAAAAUUACAUAA	||||||	CAAUCACCUGGCACAAUGUAU
ENSBTAT00000024345	chi-miR-411a-3p	330	336	94	UACUUGUCUUGAUUGGUUACAUA	|||||||	CAAUCACCUGGCACAAUGUAU
ENSBTAT00000074088	bta-miR-432_1ss23GT	49	55	59	AACUUCACCACCAAGCUCCAAGU	|||||||	UGUGGGUUACUGGAUGAGGUUCU
ENSBTAT00000013582	bta-miR-125a_R-1	83	89	96	UCUCCCAUGGCUCUUCUCAGGGA	|||||||	UGUCCAAUUUCCCAGAGUCCCU
ENSBTAT00000013582	bta-miR-494_R+1	307	313	72	UCCUGCCUAGUCGUUAUGUUUCU	|||||||	UCUCCAAAGGGCACAUACAAAGU
ENSBTAT00000066649	chi-miR-30a-3p_R+1	254	260	83	CAUUGGUGAGCAGCCACUGAAAA	|||||||	CGACGUUUGUAGGCUGACUUUC
ENSBTAT00000085894	chi-miR-30a-3p_R+1	254	260	83	CAUUGGUGAGCAGCCACUGAAAA	|||||||	CGACGUUUGUAGGCUGACUUUC
ENSBTAT00000012201	chi-miR-30a-3p_R+1	254	260	83	CAUUGGUGAGCAGCCACUGAAAA	|||||||	CGACGUUUGUAGGCUGACUUUC
ENSBTAT00000012201	chi-miR-382-3p_R+1	862	868	89	ACAUCAAACUGUAAA-GAAUGAUC	||| |||||||	UUUCACAACAGGCACUUACUAA
ENSBTAT00000005850	bta-miR-2284h-5p_L-3	301	307	60	UAGGCCUCCCUUUUCGAACUUUC	||| |||||||	UUUGGGCUUG-CUUGAAAA
ENSBTAT00000005850	chi-miR-30a-3p_R+1	209	215	65	UGGGCCUUUCAUUACACUGAAAU	|||||||	CGACGUUUGUAGGCUGACUUUC
ENSBTAT00000005850	chi-miR-30a-3p_R+1	394	400	43	CCUUAUUGUUUGUCCCUGAAAAU	||||||	CGACGUUUGUAGGCUGACUUUC
ENSBTAT00000014509	bta-miR-1271	487	493	91	GCAGACUGUGUUGCAGUGCCAAA	|||||||	ACUCAUGAAUGAUCCACGGUUC
ENSBTAT00000024387	bta-miR-136_R-1	142	148	92	CUUUUCACAUCAAAG--AAUGGAGA	||||||| |||||||	GGUAGUAGUUUUGUUUACCUCA
ENSBTAT00000024387	bta-miR-148a	21	27	78	CGUGCGCCGCCAGUAUGCACUGU	|||||||	UGUUUCAAGACAUCACGUGACU
ENSBTAT00000070007	bta-miR-125a_R-1	373	379	74	GGUCAGACACCUCCCCUCAGGGA	|||||||	UGUCCAAUUUCCCAGAGUCCCU
ENSBTAT00000070007	bta-miR-6524_R+1	930	936	78	UCAUAUAGUCCAUUACAGAGUAU	|||||||	UGUCAAUCCAAUGAGUCUCAUU
ENSBTAT00000082811	bta-miR-2285ce_L-1R-1	516	522	61	UUUGUUUUUAGUGGU--CAGGUUUC	||| |||||||	GUUUUUCAAGUAAGUCCAAAA
ENSBTAT00000082811	bta-miR-2285dd_L-1R-2	516	522	61	UUUGUUUUUAGUGGU--CAGGUUUC	||| |||||||	UUUUCAAGUAAGUCCAAAA
ENSBTAT00000082811	bta-miR-432_1ss23GT	117	123	84	UCAGGUCUAUGUAUA-CUCCAAGG	||| |||||||	UGUGGGUUACUGGAUGAGGUUCU
ENSBTAT00000082811	bta-mir-2285aj-p5_1ss4GA	505	511	40	AAUUUUGAAUAUUUGUUUUUAGU	|||||||	UUUGGGUUUGCUUGAAAAAUCG
ENSBTAT00000082811	bta-mir-2285aj-p5_1ss4GA	60	66	57	UGCAUUUGUCUGAUUUUUUUAGC	|||||||	UUUGGGUUUGCUUGAAAAAUCG
ENSBTAT00000082811	bta-mir-2285aj-p5_1ss4GA	833	839	24	UUUUUUAAUGUCCUGUUUUUAGC	|||||||	UUUGGGUUUGCUUGAAAAAUCG
ENSBTAT00000082811	chi-miR-379-3p	1101	1107	91	AUUUUAGCUAAAGCUGUUACAUA	|||||||	CAAUCACCUGGUACAAUGUAU
ENSBTAT00000082811	chi-miR-411a-3p	1101	1107	91	AUUUUAGCUAAAGCUGUUACAUA	|||||||	CAAUCACCUGGCACAAUGUAU
ENSBTAT00000030541	bta-miR-139	158	164	82	UUGAGUUGCUUACCUACUGUAGU	|||||||	UGACCUCUGUGCACGUGACAUCU
ENSBTAT00000069917	bta-miR-128	152	158	88	GUGAUUCCCCCCUUUCACUGUGU	|||||||	UUUCUCUGGCCAAGUGACACU
ENSBTAT00000069917	bta-miR-30a-5p	847	853	60	GAAGUUUCUUCAGUAUGUUUACU	|||||||	UCGAAGGUCAGCUCCUACAAAUGU
ENSBTAT00000013398	bta-miR-126-5p	180	186	75	AUUAAGUACAGGCUUUAAUAAUU	|||| |||||||	GCGCAUGGUUUUCAUUAUUAC
ENSBTAT00000013398	bta-miR-126-5p	2037	2043	43	CCAAAAGGGUUGGCUUAAUAAUU	|||||||	GCGCAUGGUUUUCAUUAUUAC
ENSBTAT00000013398	bta-miR-128	152	158	88	GUGAUUCCCCCCUUUCACUGUGU	|||||||	UUUCUCUGGCCAAGUGACACU
ENSBTAT00000013398	bta-miR-2284aa	1976	1982	26	UAAUGGAAUUUUUUUCUUUUUAC	||||||	UUUUGGGUUUGUUUGAAAAAA
ENSBTAT00000013398	bta-miR-2284aa	2052	2058	54	UAAUAAUUUUUACAAACUUUUUU	|||||||||||	UUUUGGGUUUGUUUGAAAAAA
ENSBTAT00000013398	bta-miR-2285ce_L-1R-1	2102	2108	79	CACUUUGUACACUAACAGGUUUU	|||||||	GUUUUUCAAGUAAGUCCAAAA
ENSBTAT00000013398	bta-miR-2285dd_L-1R-2	2102	2108	79	CACUUUGUACACUAACAGGUUUU	|||||||	UUUUCAAGUAAGUCCAAAA
ENSBTAT00000013398	bta-mir-2284aa-3-p3	2494	2500	84	ACAAAAUUUCCAUGUGGAUUUUU	||| |||||||	UUUUUCAAGCAAG-CCUAAAAA
ENSBTAT00000018367	bta-miR-128	1821	1827	19	CAACGUAGGGAAACCCACUGUGC	|||||||	UUUCUCUGGCCAAGUGACACU
ENSBTAT00000018367	bta-miR-128	480	486	71	CACCCGAAAUGCAAACACUGUGC	|||||||	UUUCUCUGGCCAAGUGACACU
ENSBTAT00000018367	bta-miR-34c_R+1	1866	1872	76	UUUGCAGAUAAAUGUCACUGCCC	|||||||	CGUUAGUCGAUUGAUGUGACGGA
ENSBTAT00000018367	bta-miR-34c_R+1	2261	2267	40	UUCUGACUGGUUAAAACUGCCAC	||||||	CGUUAGUCGAUUGAUGUGACGGA
ENSBTAT00000070311	bta-miR-128	1821	1827	19	CAACGUAGGGAAACCCACUGUGC	|||||||	UUUCUCUGGCCAAGUGACACU
ENSBTAT00000070311	bta-miR-128	480	486	71	CACCCGAAAUGCAAACACUGUGC	|||||||	UUUCUCUGGCCAAGUGACACU
ENSBTAT00000070311	bta-miR-34c_R+1	1866	1872	76	UUUGCAGAUAAAUGUCACUGCCC	|||||||	CGUUAGUCGAUUGAUGUGACGGA
ENSBTAT00000070311	bta-miR-34c_R+1	2261	2267	40	UUCUGACUGGUUAAAACUGCCAC	||||||	CGUUAGUCGAUUGAUGUGACGGA
ENSBTAT00000076506	hsa-miR-139-3p	1128	1134	98	UCUUCUUUAUCCACACGUCUCCA	|||||||	UGAGGUUGUCCCGGCGCAGAGGU
ENSBTAT00000084466	bta-miR-1271	392	398	94	AAAACAGGAAAGGCUGUGCCAAA	|||||||	ACUCAUGAAUGAUCCACGGUUC
ENSBTAT00000084466	bta-miR-2284aa	1638	1644	23	UUUUAAACAAUGAAUCUUUUUAC	||| ||||||	UUUUGGGUUUGUUUGAAAAAA
ENSBTAT00000084466	bta-miR-2284aa	3012	3018	53	CGGGAGUAAGGGUCUACUUUUUG	|||||||	UUUUGGGUUUGUUUGAAAAAA
ENSBTAT00000084466	bta-miR-2284aa	904	910	15	GGCAGGGCAAGGGGGACUUUUUA	||| |||||||	UUUUGGGUUUGUU-UGAAAAAA
ENSBTAT00000084466	bta-miR-331-3p	2509	2515	33	GUUGCCGGGUUGGAGCCAGGGGC	|||||||	AAGAUCCUAUCCGGGUCCCCG
ENSBTAT00000084466	bta-miR-331-3p	292	298	79	CUGAAACGUCCAGCCCCAGGGGA	|||||||	AAGAUCCUAUCCGGGUCCCCG
ENSBTAT00000084466	chi-miR-148b-5p	3427	3433	67	GCUCUAUUUUGAUAGAGAACUUU	|||||||	CGGACUCACAUAUUGUCUUGAAG
ENSBTAT00000084466	hsa-miR-139-3p	2147	2153	55	UCAGUGUUUGAUUGGCGUCUCCA	|||||||	UGAGGUUGUCCCGGCGCAGAGGU
ENSBTAT00000074073	bta-miR-1271	392	398	94	AAAACAGGAAAGGCUGUGCCAAA	|||||||	ACUCAUGAAUGAUCCACGGUUC
ENSBTAT00000074073	bta-miR-2284aa	1638	1644	23	UUUUAAACAAUGAAUCUUUUUAC	||| ||||||	UUUUGGGUUUGUUUGAAAAAA
ENSBTAT00000074073	bta-miR-2284aa	3012	3018	53	CGGGAGUAAGGGUCUACUUUUUG	|||||||	UUUUGGGUUUGUUUGAAAAAA
ENSBTAT00000074073	bta-miR-2284aa	904	910	15	GGCAGGGCAAGGGGGACUUUUUA	||| |||||||	UUUUGGGUUUGUU-UGAAAAAA
ENSBTAT00000074073	bta-miR-331-3p	2509	2515	33	GUUGCCGGGUUGGAGCCAGGGGC	|||||||	AAGAUCCUAUCCGGGUCCCCG
ENSBTAT00000074073	bta-miR-331-3p	292	298	79	CUGAAACGUCCAGCCCCAGGGGA	|||||||	AAGAUCCUAUCCGGGUCCCCG
ENSBTAT00000074073	chi-miR-148b-5p	3427	3433	67	GCUCUAUUUUGAUAGAGAACUUU	|||||||	CGGACUCACAUAUUGUCUUGAAG
ENSBTAT00000074073	hsa-miR-139-3p	2147	2153	55	UCAGUGUUUGAUUGGCGUCUCCA	|||||||	UGAGGUUGUCCCGGCGCAGAGGU
ENSBTAT00000024105	bta-miR-1271	392	398	94	AAAACAGGAAAGGCUGUGCCAAA	|||||||	ACUCAUGAAUGAUCCACGGUUC
ENSBTAT00000024105	bta-miR-2284aa	1638	1644	23	UUUUAAACAAUGAAUCUUUUUAC	||| ||||||	UUUUGGGUUUGUUUGAAAAAA
ENSBTAT00000024105	bta-miR-2284aa	3012	3018	53	CGGGAGUAAGGGUCUACUUUUUG	|||||||	UUUUGGGUUUGUUUGAAAAAA
ENSBTAT00000024105	bta-miR-2284aa	904	910	15	GGCAGGGCAAGGGGGACUUUUUA	||| |||||||	UUUUGGGUUUGUU-UGAAAAAA
ENSBTAT00000024105	bta-miR-331-3p	2509	2515	33	GUUGCCGGGUUGGAGCCAGGGGC	|||||||	AAGAUCCUAUCCGGGUCCCCG
ENSBTAT00000024105	bta-miR-331-3p	292	298	79	CUGAAACGUCCAGCCCCAGGGGA	|||||||	AAGAUCCUAUCCGGGUCCCCG
ENSBTAT00000024105	chi-miR-148b-5p	3427	3433	67	GCUCUAUUUUGAUAGAGAACUUU	|||||||	CGGACUCACAUAUUGUCUUGAAG
ENSBTAT00000024105	hsa-miR-139-3p	2147	2153	55	UCAGUGUUUGAUUGGCGUCUCCA	|||||||	UGAGGUUGUCCCGGCGCAGAGGU
ENSBTAT00000001392	bta-miR-129_R-1	517	523	50	ACAGGCCAUGGGGUUGCAAAAAG	|||||||	CGUUCGGGUCUGGCGUUUUUC
ENSBTAT00000001392	bta-miR-136_R-1	932	938	50	AAGACUUCAUCUUCC--AAUGGAGG	||||| |||||||	GGUAGUAGUUUUGUUUACCUCA
ENSBTAT00000001392	bta-miR-380-3p	635	641	82	AAUAUAAUGAUAAACAUUACAUU	|||||||	UCUGCACCUGGUGUAAUGUAU
ENSBTAT00000000246	bta-let-7a-5p	686	692	95	GUUCGAGAAUGUUUUCUACCUCA	|||||||	UUGAUAUGUUGGAUGAUGGAGU
ENSBTAT00000000246	bta-let-7b	686	692	95	GUUCGAGAAUGUUUUCUACCUCA	|||||||	UUGGUGUGUUGGAUGAUGGAGU
ENSBTAT00000000246	bta-let-7e_R+1	686	692	95	GUUCGAGAAUGUUUUCUACCUCA	|||||||	UUGAUAUGUUGGAGGAUGGAGU
ENSBTAT00000000246	bta-miR-10a_R-1	979	985	73	GAGAAUAAUGUAAUCACAGGGUG	|||||||	UGUUUAAGCCUAGAUGUCCCAU
ENSBTAT00000000246	bta-miR-10b_R-1	979	985	74	GAGAAUAAUGUAAUCACAGGGUG	|||||||	UGUUUAAGCCAAGAUGUCCCAU
ENSBTAT00000040145	bta-miR-23b-3p_R+1	226	232	82	CUUUCAACCCGACGAAAUGUGAA	||| |||||||	UCACCAUUAGGGACCG-UUACACUA
ENSBTAT00000070819	bta-miR-23b-3p_R+1	226	232	82	CUUUCAACCCGACGAAAUGUGAA	||| |||||||	UCACCAUUAGGGACCG-UUACACUA
ENSBTAT00000073049	bta-miR-136_R-1	177	183	76	AUUUGCAGCAACAUGAAUGGAGU	||| |||||||	GGUAGUAGUUUUGUUUACCUCA
ENSBTAT00000085950	bta-miR-136_R-1	177	183	76	AUUUGCAGCAACAUGAAUGGAGU	||| |||||||	GGUAGUAGUUUUGUUUACCUCA
ENSBTAT00000078383	bta-miR-136_R-1	177	183	76	AUUUGCAGCAACAUGAAUGGAGU	||| |||||||	GGUAGUAGUUUUGUUUACCUCA
ENSBTAT00000082479	hsa-miR-139-3p	52	58	99	GACCAGACAUGUCCUCGUCUCCA	|||||||	UGAGGUUGUCCCGGCGCAGAGGU
ENSBTAT00000029882	bta-miR-30a-5p	572	578	83	GGGGACUUUGUGACAUGUUUACA	|||||||	UCGAAGGUCAGCUCCUACAAAUGU
ENSBTAT00000072310	bta-miR-2285ce_L-1R-1	122	128	62	UCCUGUUUAAACCCUCAGGUUUC	|||||||	GUUUUUCAAGUAAGUCCAAAA
ENSBTAT00000072310	bta-miR-2285dd_L-1R-2	122	128	62	UCCUGUUUAAACCCUCAGGUUUC	|||||||	UUUUCAAGUAAGUCCAAAA
ENSBTAT00000065605	bta-miR-331-3p	591	597	89	UUACCAUGCCCUCCUCCAGGGGA	|||||||	AAGAUCCUAUCCGGGUCCCCG
ENSBTAT00000065605	bta-miR-331-3p	668	674	52	UACCAUUUGAGCCAUCAGGGGAA	||||||	AAGAUCCUAUCCGGGUCCCCG
ENSBTAT00000071338	bta-miR-331-3p	591	597	89	UUACCAUGCCCUCCUCCAGGGGA	|||||||	AAGAUCCUAUCCGGGUCCCCG
ENSBTAT00000071338	bta-miR-331-3p	668	674	52	UACCAUUUGAGCCAUCAGGGGAA	||||||	AAGAUCCUAUCCGGGUCCCCG
ENSBTAT00000077872	bta-miR-331-3p	591	597	89	UUACCAUGCCCUCCUCCAGGGGA	|||||||	AAGAUCCUAUCCGGGUCCCCG
ENSBTAT00000077872	bta-miR-331-3p	668	674	52	UACCAUUUGAGCCAUCAGGGGAA	||||||	AAGAUCCUAUCCGGGUCCCCG
ENSBTAT00000087222	bta-miR-21-3p_L+1R-2	3269	3275	79	UGAAGGAAAUGAAUAUGCUGUUU	|||||||	UGUCGGGUAGCUGACGACAAC
ENSBTAT00000087222	bta-miR-2285ce_L-1R-1	2535	2541	20	ACUGGUGAAGUGGUU--AGGUUUAG	|||| ||||||	GUUUUUCAAGUAAGUCCAAAA
ENSBTAT00000087222	bta-miR-2285ce_L-1R-1	2791	2797	78	GAAAUCGCAGUCCAA-CAGGUUUU	||| |||||||	GUUUUUCAAGUAAGUCCAAAA
ENSBTAT00000087222	bta-miR-2285dd_L-1R-2	2535	2541	20	ACUGGUGAAGUGGUU--AGGUUUAG	|||| ||||||	UUUUCAAGUAAGUCCAAAA
ENSBTAT00000087222	bta-miR-2285dd_L-1R-2	2791	2797	79	GAAAUCGCAGUCCAA-CAGGUUUU	||| |||||||	UUUUCAAGUAAGUCCAAAA
ENSBTAT00000087222	bta-miR-495	2843	2849	12	CAUACCGGCAAAGGAUUUGUUAC	||| ||||||	UUCUUCACGUGGUACAAACAAA
ENSBTAT00000087222	bta-miR-495	3292	3298	56	GCCCGUAUGUGUUAUUUUGUUAU	||||||	UUCUUCACGUGGUACAAACAAA
ENSBTAT00000087222	chi-miR-379-3p	2974	2980	62	AAGUGCAAUGUGUGUGUUACAUU	|||||||	CAAUCACCUGGUACAAUGUAU
ENSBTAT00000087222	chi-miR-382-3p_R+1	3159	3165	94	GUGCCAGUGUCUGAAGAAUGAUA	|||| |||||||	UUUCACAACAGGCA-CUUACUAA
ENSBTAT00000087222	chi-miR-411a-3p	2974	2980	63	AAGUGCAAUGUGUGUGUUACAUU	|||||||	CAAUCACCUGGCACAAUGUAU
ENSBTAT00000083514	bta-miR-2284aa	628	634	77	AAAAAACCCAAGGGAACUUUUUG	||||||||| |||||||	UUUUGGGUUUGUUUGAAAAAA
ENSBTAT00000083514	bta-miR-2284h-5p_L-3	626	632	77	UGAAAAAACCCAAGGGAACUUUU	|||||| |||||||	UUUGGGCUUGCUUGAAAA
ENSBTAT00000083514	bta-miR-339b	536	542	89	CCGGAGUUGGUGAUGGACAGGGA	|||||||	CUCGAGGACCUCCUGUCCCU
ENSBTAT00000083514	bta-mir-2285cd-p5_1ss21GC	627	633	69	GAAAAAACCCAAGGGAACUUUUU	||||||||| |||||||	CUUUUGGGUUUGCUUGAAAAA
ENSBTAT00000083514	bta-mir-2285e-2-p5_1ss21TC	627	633	69	GAAAAAACCCAAGGGAACUUUUU	||||||||| |||||||	CUUUUGGGUUUGCUUGAAAAA
ENSBTAT00000002299	bta-miR-331-3p	1663	1669	82	GAUGCUGUGGUUUAACCAGGGGC	|||||||	AAGAUCCUAUCCGGGUCCCCG
ENSBTAT00000002299	chi-miR-379-3p	1799	1805	92	GAUGAGUUUUACCAUGUUACAUU	||||||||||||	CAAUCACCUGGUACAAUGUAU
ENSBTAT00000002299	chi-miR-411a-3p	1799	1805	90	GAUGAGUUUUACCAUGUUACAUU	|||||||	CAAUCACCUGGCACAAUGUAU
ENSBTAT00000074355	bta-miR-139	476	482	75	CACUGCAACGUGGAAACUGUAGC	||||| |||||||	UGACCUCUGUGCACG--UGACAUCU
ENSBTAT00000074355	bta-miR-21-3p_L+1R-2	576	582	74	GUAGAGUUGCGCCAU----UGCUGUUU	|||| |||||||	UGUCGGGUAGCUGACGACAAC
ENSBTAT00000074355	bta-miR-331-3p	320	326	56	UAGGUUCUGUCUUGGCCAGGGGC	|||||||	AAGAUCCUAUCCGGGUCCCCG
ENSBTAT00000074355	bta-miR-34c_R+1	811	817	99	AGAAAAUAGCACUUUCACUGCCA	|||||||	CGUUAGUCGAUUGAUGUGACGGA
ENSBTAT00000037243	bta-miR-139	476	482	75	CACUGCAACGUGGAAACUGUAGC	||||| |||||||	UGACCUCUGUGCACG--UGACAUCU
ENSBTAT00000037243	bta-miR-21-3p_L+1R-2	576	582	71	GUAGAGUUGCGCCAU----UGCUGUUU	|||| |||||||	UGUCGGGUAGCUGACGACAAC
ENSBTAT00000037243	bta-miR-30a-5p	1442	1448	56	ACGGUCUCCAAACCCUGUUUACA	|||||||	UCGAAGGUCAGCUCCUACAAAUGU
ENSBTAT00000037243	bta-miR-331-3p	320	326	56	UAGGUUCUGUCUUGGCCAGGGGC	|||||||	AAGAUCCUAUCCGGGUCCCCG
ENSBTAT00000037243	bta-miR-34c_R+1	811	817	97	AGAAAAUAGCACUUUCACUGCCA	|||||||	CGUUAGUCGAUUGAUGUGACGGA
ENSBTAT00000015319	chi-miR-30a-3p_R+1	114	120	96	GCAGCCUCUAGUCUAACUGAAAA	|||||||	CGACGUUUGUAGGCUGACUUUC
ENSBTAT00000065213	bta-let-7b	164	170	59	CACUGCAGAGCAGUUUACCUCAU	||||||	UUGGUGUGUUGGAUGAUGGAGU
ENSBTAT00000065213	bta-let-7e_R+1	164	170	59	CACUGCAGAGCAGUUUACCUCAU	||||||	UUGAUAUGUUGGAGGAUGGAGU
ENSBTAT00000065213	bta-miR-10a_R-1	246	252	97	AAAUUACAAAAAUACACAGGGUA	|||||||	UGUUUAAGCCUAGAUGUCCCAU
ENSBTAT00000065213	bta-miR-10b_R-1	246	252	97	AAAUUACAAAAAUACACAGGGUA	|||||||	UGUUUAAGCCAAGAUGUCCCAU
ENSBTAT00000065213	bta-miR-129_R-1	226	232	96	CUUGCAGAGAUAGAAGCAAAAAA	|||||||	CGUUCGGGUCUGGCGUUUUUC
ENSBTAT00000065213	bta-miR-34c_R+1	64	70	73	CCCACUAUCCCAUAUCACUGCCC	|||||||	CGUUAGUCGAUUGAUGUGACGGA
ENSBTAT00000049681	bta-miR-30a-5p	279	285	96	UUGCCUCUUAUAAAUUGUUUACA	|||||||	UCGAAGGUCAGCUCCUACAAAUGU
ENSBTAT00000049681	hsa-miR-139-3p	654	660	62	CUCAGCAGCCCUGGACGUCUCCG	||| |||||||	UGAGGUUGUCCCGGC--GCAGAGGU
ENSBTAT00000049667	bta-miR-128	327	333	96	UCAAUUAUCUUGAGACACUGUGA	|||||||	UUUCUCUGGCCAAGUGACACU
ENSBTAT00000049667	bta-miR-380-3p	144	150	74	UCACAGUAACUUUUUAUUACAUG	|||||||	UCUGCACCUGGUGUAAUGUAU
ENSBTAT00000011175	PC-3p-58148_37	630	636	82	UUACUGCAGAGGCCAAGUACAUU	||| |||||||	AAAAGUCCCGA--UCAUGUAA
ENSBTAT00000011175	bta-miR-10a_R-1	167	173	94	AUUGUAUUUAACCAUACAGGGUU	|||||||	UGUUUAAGCCUAGAUGUCCCAU
ENSBTAT00000011175	bta-miR-10b_R-1	167	173	94	AUUGUAUUUAACCAUACAGGGUU	|||||||	UGUUUAAGCCAAGAUGUCCCAU
ENSBTAT00000082942	bta-miR-130a_R-2	907	913	94	GGAGCAGCAGAAUAGUUGCACUA	|||||||	CGGGAAAAUUGUAACGUGAC
ENSBTAT00000082942	bta-miR-331-3p	126	132	93	CAUGUGGUGGUCUUGCCAGGGGA	|||||||	AAGAUCCUAUCCGGGUCCCCG
ENSBTAT00000072752	bta-miR-323	419	425	78	UGCCGCCUGAUUAAAUAAUGUGC	|||||||	UCUCCAGCUGGCACAUUACACG
ENSBTAT00000072838	bta-miR-136_R-1	37	43	51	GGGACGGUUCGUUUGAAUGGAGG	|||||||	GGUAGUAGUUUUGUUUACCUCA
ENSBTAT00000072838	bta-miR-2284aa	615	621	55	UUUUGGCUAAAUGAGCUUUUUAU	||||||	UUUUGGGUUUGUUUGAAAAAA
ENSBTAT00000012108	bta-miR-136_R-1	17	23	93	GCGUCAUCCCCCGGGAAUGGAGA	||||| |||||||	GGUAGUAGUUUUGU-UUACCUCA
ENSBTAT00000012108	bta-miR-2285ce_L-1R-1	121	127	79	CCUCCAGUGGUCUUUCAGGUUUU	||| |||||||	GUUUUUCAAGUAA--GUCCAAAA
ENSBTAT00000012108	bta-miR-2285dd_L-1R-2	121	127	79	CCUCCAGUGGUCUUUCAGGUUUU	||| |||||||	UUUUCAAGUAA--GUCCAAAA
ENSBTAT00000001660	bta-miR-129_R-1	353	359	92	GAUUUUCAAAGAUGUGCAAAAAA	|||||||	CGUUCGGGUCUGGCGUUUUUC
ENSBTAT00000001660	bta-miR-130a_R-2	1005	1011	95	UAUGAAAUACUGUAUUUGCACUA	|||||||	CGGGAAAAUUGUAACGUGAC
ENSBTAT00000001660	bta-miR-130a_R-2	1088	1094	81	CCUUUGUUUUUUUUGUUGCACUU	|||| |||||||	CGGGAAAAUUGUAACGUGAC
ENSBTAT00000001660	bta-miR-130a_R-2	1118	1124	73	GGUUUUUUGUUGUUGUUGCACUU	|||| |||||||	CGGGAAAAUUGU---AACGUGAC
ENSBTAT00000001660	bta-miR-148a	385	391	58	ACAUAUCUGAAAUAAGCACUGAG	|||| ||||||	UGUUUCAAGACAUCA--CGUGACU
ENSBTAT00000001660	bta-miR-2285ce_L-1R-1	1101	1107	89	UGUUGCACUUUUCAA-CAGGUUUU	|||| |||||||	GUUUUUCAAGUAAGUCCAAAA
ENSBTAT00000001660	bta-miR-2285dd_L-1R-2	1101	1107	89	UGUUGCACUUUUCAA-CAGGUUUU	|||| |||||||	UUUUCAAGUAAGUCCAAAA
ENSBTAT00000001660	bta-miR-380-3p	1381	1387	77	UAAACUGUAAGACUAAUUACAUG	|||||||	UCUGCACCUGGUGUAAUGUAU
ENSBTAT00000001660	bta-miR-495	27	33	52	AAAUCACGUUUUCCUUUUGUUAU	||||||	UUCUUCACGUGGUACAAACAAA
ENSBTAT00000001660	bta-miR-495	466	472	86	UUUUAAAGGAAAAAUGUUUGUUC	|||||||	UUCUUCACGUGGUACAAACAAA
ENSBTAT00000001660	bta-miR-6524_R+1	1260	1266	50	AGGUUUUACCGCGCACAGAGUAU	|||||||	UGUCAAUCCAAUGAGUCUCAUU
ENSBTAT00000029080	bta-miR-21-3p_L+1R-2	1370	1376	82	AUGUUUAAAUGAUUUUGCUGUUU	|||||||	UGUCGGGUAGCUGACGACAAC
ENSBTAT00000029080	bta-miR-323	1087	1093	64	AGUGAAAAAUAAGAAUAAUGUGC	|||||||	UCUCCAGCUGGCACAUUACACG
ENSBTAT00000025852	bta-miR-125a_R-1	769	775	98	UGCAGACUCUGGAUUCUCAGGGA	|||||||	UGUCCAAUUUCCCAGAGUCCCU
ENSBTAT00000025852	bta-miR-128	274	280	91	GAAAAAAAAGUUGGCCACUGUGA	|||||||	UUUCUCUGGCCAAGUGACACU
ENSBTAT00000025852	bta-miR-129_R-1	589	595	89	CUCACAAGCCAUGUG-GCAAAAAA	|||||| |||||||	CGUUCGGGUCUGGCGUUUUUC
ENSBTAT00000025852	bta-miR-129_R-1	607	613	59	AAAAAACAAAACCACCAAAAAAA	||||||	CGUUCGGGUCUGGCGUUUUUC
ENSBTAT00000025852	bta-miR-34c_R+1	179	185	91	CCGGGGCAGCGUCCA-CACUGCCA	|||| |||||||	CGUUAGUCGAUUGAUGUGACGGA
ENSBTAT00000025852	bta-mir-2285aj-p5_1ss4GA	237	243	73	UUGGGAACUUGCCACUUUUUAGA	|||||||	UUUGGGUUUGCUUGAAAAAUCG
ENSBTAT00000020239	bta-miR-10a_R-1	737	743	76	GCAUAAGGGAGAGGGACAGGGUC	|||||||	UGUUUAAGCCUAGAUGUCCCAU
ENSBTAT00000020239	bta-miR-10b_R-1	737	743	72	GCAUAAGGGAGAGGGACAGGGUC	|||||||	UGUUUAAGCCAAGAUGUCCCAU
ENSBTAT00000020239	bta-miR-148a	176	182	76	UCUGCUAUUAUUCAGUGCACUGU	|||||||	UGUUUCAAGACAUCACGUGACU
ENSBTAT00000020239	bta-miR-199b	97	103	66	CUGGGGAGGAGUAGG-ACACUGGU	||| |||||||	CUUGUCUAUCAGAUUUGUGACCC
ENSBTAT00000020239	bta-miR-2284aa	799	805	99	UAAAAAAUAAAACAUACUUUUUA	||||| |||||||	UUUUGGGUUUGUUUGAAAAAA
ENSBTAT00000020239	bta-miR-339b	736	742	71	UGCAUAAGGGAGAGGGACAGGGU	|||||||	CUCGAGGACCUCCUGUCCCU
ENSBTAT00000020239	bta-miR-6524_R+1	277	283	89	CUGCAUCAUGUUUCCCAGAGUAA	|||||||	UGUCAAUCCAAUGAGUCUCAUU
ENSBTAT00000054480	bta-miR-339b	88	94	90	ACCUCCUCGCCCAGAGACAGGGA	||||| |||||||	CUCGAGGACCUC----CUGUCCCU
ENSBTAT00000054480	bta-miR-339b	940	946	26	GUUCUGCCUCGUUAAACAGGGAG	||| ||||||	CUCGAGGACCUCC-UGUCCCU
ENSBTAT00000054480	bta-mir-2284aa-3-p3	1146	1152	95	UCAGCAGCUUGCUUUGGAUUUUA	|||||||	UUUUUCAAGCAAGCCUAAAAA
ENSBTAT00000061032	chi-miR-30a-3p_R+1	507	513	76	UAAAGACUUUCAAAAACUGAAAG	|||||||	CGACGUUUGUAGGCUGACUUUC
ENSBTAT00000003986	bta-miR-199b	352	358	95	CAUGGAGUUACUUUCACACUGGA	|||||||	CUUGUCUAUCAGAUUUGUGACCC
ENSBTAT00000003986	bta-miR-23b-3p_R+1	609	615	56	GUCAACUGUUCGUUUAAUGUGAG	|||||||	UCACCAUUAGGGACCGUUACACUA
ENSBTAT00000003986	bta-miR-30a-5p	222	228	92	CUGCCUGCCAUACUUUGUUUACA	|||||||	UCGAAGGUCAGCUCCUACAAAUGU
ENSBTAT00000003986	bta-miR-323	608	614	91	AGUCAACUGUUCGUUUAAUGUGA	|||||||	UCUCCAGCUGGCACAUUACACG
ENSBTAT00000003986	bta-miR-331-3p	1022	1028	84	UUGCCAUGCCCUCCUCCAGGGGA	|||||||	AAGAUCCUAUCCGGGUCCCCG
ENSBTAT00000003986	chi-miR-379-3p	1191	1197	93	AACUACUGUUGGAUA--GUUACAUA	|||| |||||||	CAAUCACCUGGUACAAUGUAU
ENSBTAT00000003986	chi-miR-411a-3p	1191	1197	93	AACUACUGUUGGAUA--GUUACAUA	|||| |||||||	CAAUCACCUGGCACAAUGUAU
ENSBTAT00000087205	bta-miR-10a_R-1	476	482	79	GUAUUAUGUUUAGAGACAGGGUU	|||||||	UGUUUAAGCCUAGAUGUCCCAU
ENSBTAT00000087205	bta-miR-10b_R-1	476	482	79	GUAUUAUGUUUAGAGACAGGGUU	|||||||	UGUUUAAGCCAAGAUGUCCCAU
ENSBTAT00000087205	bta-miR-129_R-1	485	491	93	UUAGAGACAGGGUUGGCAAAAAA	|||||||	CGUUCGGGUCUGGCGUUUUUC
ENSBTAT00000087205	bta-miR-30a-5p	156	162	82	AGGGACAUUUCAAACUGUUUACA	|||||||	UCGAAGGUCAGCUCCUACAAAUGU
ENSBTAT00000087205	bta-miR-339b	475	481	86	GGUAUUAUGUUUAGAGACAGGGU	|||||||	CUCGAGGACCUCCUGUCCCU
ENSBTAT00000076987	bta-miR-30a-5p	156	162	85	AGGGACAUUUCAAACUGUUUACA	|||||||	UCGAAGGUCAGCUCCUACAAAUGU
ENSBTAT00000067003	bta-miR-30a-5p	156	162	85	AGGGACAUUUCAAACUGUUUACA	|||||||	UCGAAGGUCAGCUCCUACAAAUGU
ENSBTAT00000076182	bta-miR-30a-5p	156	162	85	AGGGACAUUUCAAACUGUUUACA	|||||||	UCGAAGGUCAGCUCCUACAAAUGU
ENSBTAT00000079419	bta-miR-30a-5p	156	162	85	AGGGACAUUUCAAACUGUUUACA	|||||||	UCGAAGGUCAGCUCCUACAAAUGU
ENSBTAT00000023019	bta-miR-148a	117	123	53	ACCACGAGCUGAAACUGCACUGC	|||||||	UGUUUCAAGACAUCACGUGACU
ENSBTAT00000023019	bta-miR-30a-5p	1072	1078	85	AGGGACAUUUCAAACUGUUUACA	|||||||	UCGAAGGUCAGCUCCUACAAAUGU
ENSBTAT00000023019	bta-miR-331-3p	749	755	91	UCUGACUCCGACUUCCCAGGGGA	|||||||	AAGAUCCUAUCCGGGUCCCCG
ENSBTAT00000023019	bta-miR-34c_R+1	119	125	93	CACGAGCUGAAACUGCACUGCCA	|||| |||||||	CGUUAGUCGAUUGAU--GUGACGGA
ENSBTAT00000016473	bta-miR-494_R+1	339	345	89	GUUGCAUGAAGAGAGAUGUUUCA	|||||||	UCUCCAAAGGGCACAUACAAAGU
ENSBTAT00000016473	bta-mir-2285cd-p5_1ss21GC	386	392	67	AGCAAAGCUUUGUGUAACUUUUU	|||||||	CUUUUGGGUUUGCUUGAAAAA
ENSBTAT00000016473	bta-mir-2285e-2-p5_1ss21TC	386	392	67	AGCAAAGCUUUGUGUAACUUUUU	|||||||	CUUUUGGGUUUGCUUGAAAAA
ENSBTAT00000022106	bta-miR-139	160	166	96	GGUCACAUGAGAAGAACUGUAGA	|||||||	UGACCUCUGUGCACGUGACAUCU
ENSBTAT00000022106	bta-miR-2284h-5p_L-3	166	172	77	AUGAGAAGAACUGUAGAACUUUU	|||||||	UUUGGGCUUGCUUGAAAA
ENSBTAT00000022106	bta-miR-494_R+1	340	346	97	UAUGUCCUAUUAACUAUGUUUCA	|||||||	UCUCCAAAGGGCACAUACAAAGU
ENSBTAT00000022106	chi-miR-148b-5p	165	171	67	CAUGAGAAGAACUGUAGAACUUU	|||||||	CGGACUCACAUAUUGUCUUGAAG
ENSBTAT00000022106	chi-miR-30a-3p_R+1	91	97	76	UAUCCUUCACUUAGAACUGAAAG	|||||||	CGACGUUUGUAGGCUGACUUUC
ENSBTAT00000023716	bta-miR-10a_R-1	1205	1211	97	UCUUCAUGCCAACAAACAGGGUA	|||||||	UGUUUAAGCCUAGAUGUCCCAU
ENSBTAT00000023716	bta-miR-10b_R-1	1205	1211	97	UCUUCAUGCCAACAAACAGGGUA	|||||||	UGUUUAAGCCAAGAUGUCCCAU
ENSBTAT00000023716	bta-miR-199b	354	360	74	AGAAAAAUUCUAUAGCACUGGAA	||||||	CUUGUCUAUCAGAUUUGUGACCC
ENSBTAT00000023716	hsa-miR-139-3p	43	49	88	GAGUCCGUGUAGAUACGUCUCCU	|||||||	UGAGGUUGUCCCGGCGCAGAGGU
ENSBTAT00000053288	chi-miR-30a-3p_R+1	161	167	97	AUUUGAAUACCAGUAACUGAAAA	|||||||	CGACGUUUGUAGGCUGACUUUC
ENSBTAT00000044994	bta-miR-10a_R-1	555	561	66	GAAAGCUUUAAUCAGCAGGGUAA	||||||	UGUUUAAGCCUAGAUGUCCCAU
ENSBTAT00000044994	bta-miR-331-3p	445	451	66	UCAGCUAUUGCUUUUCAGGGGAA	||||||	AAGAUCCUAUCCGGGUCCCCG
ENSBTAT00000044994	bta-miR-331-3p	453	459	90	UGCUUUUCAGGGGAACCAGGGGU	|||||||	AAGAUCCUAUCCGGGUCCCCG
ENSBTAT00000044994	bta-miR-380-3p	128	134	61	UAAUCACAGGGACUG-AUUACAUC	|||| |||||||	UCUGCACCUGGUGUAAUGUAU
ENSBTAT00000026817	bta-miR-10a_R-1	289	295	96	AGUAAUAAUAAAACAACAGGGUU	|||||||	UGUUUAAGCCUAGAUGUCCCAU
ENSBTAT00000026817	bta-miR-10b_R-1	289	295	96	AGUAAUAAUAAAACAACAGGGUU	|||||||	UGUUUAAGCCAAGAUGUCCCAU
ENSBTAT00000026817	bta-miR-126-5p	276	282	89	UGUGUGCUUUCUAAGUAAUAAUA	||||||||||	GCGCAUGGUUUUCAUUAUUAC
ENSBTAT00000026817	bta-miR-2285ce_L-1R-1	51	57	56	AAAACAUGCUUACUGCAGGUUUU	|||||||	GUUUUUCAAGUAAGUCCAAAA
ENSBTAT00000026817	bta-miR-2285dd_L-1R-2	51	57	56	AAAACAUGCUUACUGCAGGUUUU	|||||||	UUUUCAAGUAAGUCCAAAA
ENSBTAT00000005416	bta-miR-139	279	285	49	UUUGUGACCCCGUGGACUGUAGC	|||||||	UGACCUCUGUGCACGUGACAUCU
ENSBTAT00000005416	bta-miR-139	411	417	78	ACAAGAAAGUGAAAAACUGUAGC	|||||||	UGACCUCUGUGCACGUGACAUCU
ENSBTAT00000005416	bta-miR-21-3p_L+1R-2	101	107	96	UCUUCCCUCGUACUUUGCUGUUA	|||||||	UGUCGGGUAGCUGACGACAAC
ENSBTAT00000005416	chi-miR-30a-3p_R+1	186	192	17	UCUGCUACCUGGAUGCUGAAAAC	||||||	CGACGUUUGUAGGCUGACUUUC
ENSBTAT00000005416	chi-miR-30a-3p_R+1	329	335	85	UUUUCCAGCAAGGGUACUGAAAA	|||||||	CGACGUUUGUAGGCUGACUUUC
ENSBTAT00000005416	chi-miR-30a-3p_R+1	570	576	82	ACAGAGUUCCAUGCUACUGAAAA	|||||||	CGACGUUUGUAGGCUGACUUUC
ENSBTAT00000049195	bta-miR-139	378	384	69	ACUAGUAAGAUGCUCACUGUAGU	|||||||	UGACCUCUGUGCACGUGACAUCU
ENSBTAT00000049195	bta-miR-148a	44	50	58	GGUUGGUGACUGCUGUGCACUGG	|||||||	UGUUUCAAGACAUCACGUGACU
ENSBTAT00000049195	bta-miR-21-3p_L+1R-2	606	612	68	UUCACAGUGCUAACUUGCUGUUG	|||||||	UGUCGGGUAGCUGACGACAAC
[truncated: 58,853 more rows]
