# Supplementary material for: MiRNA Profiling in Plasma Exosomes of Pregnant Cows on Day 16
Source: Biology (Basel). 2026 May 30;15(11):863. doi: 10.3390/biology15110863 (PMC13255736; doi:10.3390/biology15110863)
Supplement: Supplementary file 1 [file biology-15-00863-s001.zip › Table S4. Miranda predicted target genes result.xlsx]

## Sheet: Sheet1
Read Sequence:ENSBTAT00000028542 (761 nt)
0
Performing Scan: PC-3p-58148_37 vs ENSBTAT00000028542
0
Forward:	Score: 149.000000 Q:2 to 18 R:151 to 166 Align Len (16) (75.00%) (81.25%)
Query: 3' aaAAGTCCCGATCATGTAa 5'
||:|| ||||||||
Ref: 5' agTTTAG---TAGTACATt 3'
Energy: -12.000000 kCal/Mol
Scores for this hit:
>PC-3p-58148_37	ENSBTAT00000028542	149	-12	2 18	151 166	16	75.00%	81.25%
Score for this Scan:
Seq1,Seq2,Tot Score,Tot Energy,Max Score,Max Energy,Strand,Len1,Len2,Positions
>>PC-3p-58148_37	ENSBTAT00000028542	149	-12	149	-12	39	19	761	151
Complete
Read Sequence:ENSBTAT00000012029 (1908 nt)
0
Performing Scan: PC-3p-58148_37 vs ENSBTAT00000012029
0
Forward:	Score: 146.000000 Q:2 to 16 R:1104 to 1123 Align Len (15) (73.33%) (80.00%)
Query: 3' aaaaGTCCCG-ATCATGTAa 5'
|||| : |||||||
Ref: 5' ctaaCAGGTTACAGTACATt 3'
Energy: -15.450000 kCal/Mol
Scores for this hit:
>PC-3p-58148_37	ENSBTAT00000012029	146	-15.45	2 16	1104 1123	15	73.33%	80.00%
Score for this Scan:
Seq1,Seq2,Tot Score,Tot Energy,Max Score,Max Energy,Strand,Len1,Len2,Positions
>>PC-3p-58148_37	ENSBTAT00000012029	146	-15.45	146	-15.45	45	19	1908	1104
Complete
Read Sequence:ENSBTAT00000070802 (1908 nt)
0
Performing Scan: PC-3p-58148_37 vs ENSBTAT00000070802
0
Forward:	Score: 146.000000 Q:2 to 16 R:1104 to 1123 Align Len (15) (73.33%) (80.00%)
Query: 3' aaaaGTCCCG-ATCATGTAa 5'
|||| : |||||||
Ref: 5' ctaaCAGGTTACAGTACATt 3'
Energy: -15.450000 kCal/Mol
Scores for this hit:
>PC-3p-58148_37	ENSBTAT00000070802	146	-15.45	2 16	1104 1123	15	73.33%	80.00%
Score for this Scan:
Seq1,Seq2,Tot Score,Tot Energy,Max Score,Max Energy,Strand,Len1,Len2,Positions
>>PC-3p-58148_37	ENSBTAT00000070802	146	-15.45	146	-15.45	46	19	1908	1104
Complete
Read Sequence:ENSBTAT00000075142 (1196 nt)
0
Performing Scan: PC-3p-58148_37 vs ENSBTAT00000075142
0
Forward:	Score: 147.000000 Q:2 to 17 R:505 to 524 Align Len (16) (75.00%) (75.00%)
Query: 3' aaaAGTC-CCGATCATGTAa 5'
|||| | |||||||
Ref: 5' gcaTCAGCTTCAAGTACATt 3'
Energy: -12.740000 kCal/Mol
Scores for this hit:
>PC-3p-58148_37	ENSBTAT00000075142	147	-12.74	2 17	505 524	16	75.00%	75.00%
Score for this Scan:
Seq1,Seq2,Tot Score,Tot Energy,Max Score,Max Energy,Strand,Len1,Len2,Positions
>>PC-3p-58148_37	ENSBTAT00000075142	147	-12.74	147	-12.74	88	19	1196	505
Complete
Read Sequence:ENSBTAT00000080437 (2971 nt)
0
Performing Scan: PC-3p-58148_37 vs ENSBTAT00000080437
0
Forward:	Score: 140.000000 Q:2 to 18 R:1951 to 1970 Align Len (17) (70.59%) (82.35%)
Query: 3' aaAAGTCC-CGATCATGTAa 5'
||:||| | ||||:||
Ref: 5' caTTTAGGACCGAGTATATt 3'
Energy: -14.390000 kCal/Mol
Scores for this hit:
>PC-3p-58148_37	ENSBTAT00000080437	140	-14.39	2 18	1951 1970	17	70.59%	82.35%
Score for this Scan:
Seq1,Seq2,Tot Score,Tot Energy,Max Score,Max Energy,Strand,Len1,Len2,Positions
>>PC-3p-58148_37	ENSBTAT00000080437	140	-14.39	140	-14.39	91	19	2971	1951
Complete
Read Sequence:ENSBTAT00000053743 (1000 nt)
0
Performing Scan: PC-3p-58148_37 vs ENSBTAT00000053743
0
Forward:	Score: 150.000000 Q:2 to 17 R:837 to 858 Align Len (18) (77.78%) (77.78%)
Query: 3' aaaAGTCCCG--A-TCATGTAa 5'
| ||||| | |||||||
Ref: 5' cacTAAGGGCCATGAGTACATt 3'
Energy: -18.209999 kCal/Mol
Scores for this hit:
>PC-3p-58148_37	ENSBTAT00000053743	150	-18.21	2 17	837 858	18	77.78%	77.78%
Score for this Scan:
Seq1,Seq2,Tot Score,Tot Energy,Max Score,Max Energy,Strand,Len1,Len2,Positions
>>PC-3p-58148_37	ENSBTAT00000053743	150	-18.21	150	-18.21	213	19	1000	837
Complete
Read Sequence:ENSBTAT00000020757 (807 nt)
0
Performing Scan: PC-3p-58148_37 vs ENSBTAT00000020757
0
Forward:	Score: 148.000000 Q:2 to 17 R:379 to 397 Align Len (15) (73.33%) (73.33%)
Query: 3' aaaAGTCCCGATCATGTAa 5'
|||| |||||||
Ref: 5' gacTCAGTTACAGTACATg 3'
Energy: -10.920000 kCal/Mol
Scores for this hit:
>PC-3p-58148_37	ENSBTAT00000020757	148	-10.92	2 17	379 397	15	73.33%	73.33%
Score for this Scan:
Seq1,Seq2,Tot Score,Tot Energy,Max Score,Max Energy,Strand,Len1,Len2,Positions
>>PC-3p-58148_37	ENSBTAT00000020757	148	-10.92	148	-10.92	339	19	807	379
Complete
Read Sequence:ENSBTAT00000082806 (982 nt)
0
Performing Scan: PC-3p-58148_37 vs ENSBTAT00000082806
0
Forward:	Score: 151.000000 Q:2 to 17 R:78 to 97 Align Len (16) (75.00%) (81.25%)
Query: 3' aaaAGTCCCG-ATCATGTAa 5'
|:|| || |||||||
Ref: 5' atgTTAGAGCACAGTACATa 3'
Energy: -11.470000 kCal/Mol
Scores for this hit:
>PC-3p-58148_37	ENSBTAT00000082806	151	-11.47	2 17	78 97	16	75.00%	81.25%
Score for this Scan:
Seq1,Seq2,Tot Score,Tot Energy,Max Score,Max Energy,Strand,Len1,Len2,Positions
>>PC-3p-58148_37	ENSBTAT00000082806	151	-11.47	151	-11.47	537	19	982	78
Complete
Read Sequence:ENSBTAT00000011802 (1233 nt)
0
Performing Scan: PC-3p-58148_37 vs ENSBTAT00000011802
0
Forward:	Score: 151.000000 Q:2 to 17 R:329 to 348 Align Len (16) (75.00%) (81.25%)
Query: 3' aaaAGTCCCG-ATCATGTAa 5'
|:|| || |||||||
Ref: 5' atgTTAGAGCACAGTACATa 3'
Energy: -11.470000 kCal/Mol
Scores for this hit:
>PC-3p-58148_37	ENSBTAT00000011802	151	-11.47	2 17	329 348	16	75.00%	81.25%
Score for this Scan:
Seq1,Seq2,Tot Score,Tot Energy,Max Score,Max Energy,Strand,Len1,Len2,Positions
>>PC-3p-58148_37	ENSBTAT00000011802	151	-11.47	151	-11.47	538	19	1233	329
Complete
Read Sequence:ENSBTAT00000084528 (1064 nt)
0
Performing Scan: PC-3p-58148_37 vs ENSBTAT00000084528
0
Forward:	Score: 154.000000 Q:2 to 15 R:675 to 693 Align Len (13) (84.62%) (84.62%)
Query: 3' aaaagTCCCGATCATGTAa 5'
|||| |||||||
Ref: 5' tacaaAGGGAAAGTACATg 3'
Energy: -16.059999 kCal/Mol
Scores for this hit:
>PC-3p-58148_37	ENSBTAT00000084528	154	-16.06	2 15	675 693	13	84.62%	84.62%
Score for this Scan:
Seq1,Seq2,Tot Score,Tot Energy,Max Score,Max Energy,Strand,Len1,Len2,Positions
>>PC-3p-58148_37	ENSBTAT00000084528	154	-16.06	154	-16.06	576	19	1064	675
Complete
Read Sequence:ENSBTAT00000010742 (1064 nt)
0
Performing Scan: PC-3p-58148_37 vs ENSBTAT00000010742
0
Forward:	Score: 154.000000 Q:2 to 15 R:675 to 693 Align Len (13) (84.62%) (84.62%)
Query: 3' aaaagTCCCGATCATGTAa 5'
|||| |||||||
Ref: 5' tacaaAGGGAAAGTACATg 3'
Energy: -16.059999 kCal/Mol
Scores for this hit:
>PC-3p-58148_37	ENSBTAT00000010742	154	-16.06	2 15	675 693	13	84.62%	84.62%
Score for this Scan:
Seq1,Seq2,Tot Score,Tot Energy,Max Score,Max Energy,Strand,Len1,Len2,Positions
>>PC-3p-58148_37	ENSBTAT00000010742	154	-16.06	154	-16.06	577	19	1064	675
Complete
Read Sequence:ENSBTAT00000075214 (1064 nt)
0
Performing Scan: PC-3p-58148_37 vs ENSBTAT00000075214
0
Forward:	Score: 154.000000 Q:2 to 15 R:675 to 693 Align Len (13) (84.62%) (84.62%)
Query: 3' aaaagTCCCGATCATGTAa 5'
|||| |||||||
Ref: 5' tacaaAGGGAAAGTACATg 3'
Energy: -16.059999 kCal/Mol
Scores for this hit:
>PC-3p-58148_37	ENSBTAT00000075214	154	-16.06	2 15	675 693	13	84.62%	84.62%
Score for this Scan:
Seq1,Seq2,Tot Score,Tot Energy,Max Score,Max Energy,Strand,Len1,Len2,Positions
>>PC-3p-58148_37	ENSBTAT00000075214	154	-16.06	154	-16.06	578	19	1064	675
Complete
Read Sequence:ENSBTAT00000023706 (672 nt)
0
Performing Scan: PC-3p-58148_37 vs ENSBTAT00000023706
0
Forward:	Score: 145.000000 Q:2 to 10 R:207 to 225 Align Len (8) (100.00%) (100.00%)
Query: 3' aaaagtcccgATCATGTAa 5'
||||||||
Ref: 5' tcatttttcaTAGTACATt 3'
Energy: -12.100000 kCal/Mol
Scores for this hit:
>PC-3p-58148_37	ENSBTAT00000023706	145	-12.1	2 10	207 225	8	100.00%	100.00%
Score for this Scan:
Seq1,Seq2,Tot Score,Tot Energy,Max Score,Max Energy,Strand,Len1,Len2,Positions
>>PC-3p-58148_37	ENSBTAT00000023706	145	-12.1	145	-12.1	584	19	672	207
Complete
Read Sequence:ENSBTAT00000023465 (674 nt)
0
Performing Scan: PC-3p-58148_37 vs ENSBTAT00000023465
0
Forward:	Score: 145.000000 Q:2 to 18 R:471 to 489 Align Len (16) (68.75%) (68.75%)
Query: 3' aaAAGTCCCGATCATGTAa 5'
|||| |||||||
Ref: 5' agTTCATATACAGTACATt 3'
Energy: -10.490000 kCal/Mol
Scores for this hit:
>PC-3p-58148_37	ENSBTAT00000023465	145	-10.49	2 18	471 489	16	68.75%	68.75%
Score for this Scan:
Seq1,Seq2,Tot Score,Tot Energy,Max Score,Max Energy,Strand,Len1,Len2,Positions
>>PC-3p-58148_37	ENSBTAT00000023465	145	-10.49	145	-10.49	599	19	674	471
Complete
Read Sequence:ENSBTAT00000011175 (782 nt)
0
Performing Scan: PC-3p-58148_37 vs ENSBTAT00000011175
0
Forward:	Score: 154.000000 Q:2 to 15 R:619 to 637 Align Len (13) (84.62%) (84.62%)
Query: 3' aaaagTCCCGATCATGTAa 5'
||| | |||||||
Ref: 5' tgcagAGGCCAAGTACATt 3'
Energy: -18.299999 kCal/Mol
Scores for this hit:
>PC-3p-58148_37	ENSBTAT00000011175	154	-18.3	2 15	619 637	13	84.62%	84.62%
Score for this Scan:
Seq1,Seq2,Tot Score,Tot Energy,Max Score,Max Energy,Strand,Len1,Len2,Positions
>>PC-3p-58148_37	ENSBTAT00000011175	154	-18.3	154	-18.3	719	19	782	619
Complete
Read Sequence:ENSBTAT00000019822 (1063 nt)
0
Performing Scan: PC-3p-58148_37 vs ENSBTAT00000019822
0
Forward:	Score: 145.000000 Q:2 to 10 R:610 to 628 Align Len (8) (100.00%) (100.00%)
Query: 3' aaaagtcccgATCATGTAa 5'
||||||||
Ref: 5' aaacatttcaTAGTACATg 3'
Energy: -10.540000 kCal/Mol
Scores for this hit:
>PC-3p-58148_37	ENSBTAT00000019822	145	-10.54	2 10	610 628	8	100.00%	100.00%
Score for this Scan:
Seq1,Seq2,Tot Score,Tot Energy,Max Score,Max Energy,Strand,Len1,Len2,Positions
>>PC-3p-58148_37	ENSBTAT00000019822	145	-10.54	145	-10.54	811	19	1063	610
Complete
Read Sequence:ENSBTAT00000011977 (1609 nt)
0
Performing Scan: PC-3p-58148_37 vs ENSBTAT00000011977
0
Forward:	Score: 146.000000 Q:2 to 11 R:217 to 235 Align Len (9) (88.89%) (100.00%)
Query: 3' aaaagtcccGATCATGTAa 5'
:||||||||
Ref: 5' acatggtacTTAGTACATt 3'
Energy: -14.630000 kCal/Mol
Scores for this hit:
>PC-3p-58148_37	ENSBTAT00000011977	146	-14.63	2 11	217 235	9	88.89%	100.00%
Score for this Scan:
Seq1,Seq2,Tot Score,Tot Energy,Max Score,Max Energy,Strand,Len1,Len2,Positions
>>PC-3p-58148_37	ENSBTAT00000011977	146	-14.63	146	-14.63	876	19	1609	217
Complete
Read Sequence:ENSBTAT00000055844 (1300 nt)
0
Performing Scan: PC-3p-58148_37 vs ENSBTAT00000055844
0
Forward:	Score: 150.000000 Q:2 to 11 R:1173 to 1191 Align Len (9) (100.00%) (100.00%)
Query: 3' aaaagtcccGATCATGTAa 5'
|||||||||
Ref: 5' tatcattttCTAGTACATg 3'
Energy: -12.500000 kCal/Mol
Scores for this hit:
>PC-3p-58148_37	ENSBTAT00000055844	150	-12.5	2 11	1173 1191	9	100.00%	100.00%
Score for this Scan:
Seq1,Seq2,Tot Score,Tot Energy,Max Score,Max Energy,Strand,Len1,Len2,Positions
>>PC-3p-58148_37	ENSBTAT00000055844	150	-12.5	150	-12.5	924	19	1300	1173
Complete
Read Sequence:ENSBTAT00000002496 (948 nt)
0
Performing Scan: PC-3p-58148_37 vs ENSBTAT00000002496
0
Forward:	Score: 145.000000 Q:2 to 18 R:489 to 507 Align Len (16) (68.75%) (68.75%)
Query: 3' aaAAGTCCCGATCATGTAa 5'
| || | |||||||
Ref: 5' agTGCATTTCAAGTACATt 3'
Energy: -10.320000 kCal/Mol
Scores for this hit:
>PC-3p-58148_37	ENSBTAT00000002496	145	-10.32	2 18	489 507	16	68.75%	68.75%
Score for this Scan:
Seq1,Seq2,Tot Score,Tot Energy,Max Score,Max Energy,Strand,Len1,Len2,Positions
>>PC-3p-58148_37	ENSBTAT00000002496	145	-10.32	145	-10.32	926	19	948	489
Complete
Read Sequence:ENSBTAT00000006175 (742 nt)
0
Performing Scan: PC-3p-58148_37 vs ENSBTAT00000006175
0
Forward:	Score: 146.000000 Q:2 to 12 R:702 to 721 Align Len (11) (90.91%) (90.91%)
Query: 3' aaaagtccCG-ATCATGTAa 5'
|| ||||||||
Ref: 5' ggggaataGCATAGTACATa 3'
Energy: -13.040000 kCal/Mol
Scores for this hit:
>PC-3p-58148_37	ENSBTAT00000006175	146	-13.04	2 12	702 721	11	90.91%	90.91%
Score for this Scan:
Seq1,Seq2,Tot Score,Tot Energy,Max Score,Max Energy,Strand,Len1,Len2,Positions
>>PC-3p-58148_37	ENSBTAT00000006175	146	-13.04	146	-13.04	935	19	742	702
Complete
Read Sequence:ENSBTAT00000056261 (754 nt)
0
Performing Scan: PC-3p-58148_37 vs ENSBTAT00000056261
0
Forward:	Score: 146.000000 Q:2 to 17 R:615 to 632 Align Len (15) (73.33%) (80.00%)
Query: 3' aaaAGTCCCGATCATGTAa 5'
||| | : |||||||
Ref: 5' ttaTCA-GATGAGTACATt 3'
Energy: -13.720000 kCal/Mol
Scores for this hit:
>PC-3p-58148_37	ENSBTAT00000056261	146	-13.72	2 17	615 632	15	73.33%	80.00%
Score for this Scan:
Seq1,Seq2,Tot Score,Tot Energy,Max Score,Max Energy,Strand,Len1,Len2,Positions
>>PC-3p-58148_37	ENSBTAT00000056261	146	-13.72	146	-13.72	1008	19	754	615
Complete
Read Sequence:ENSBTAT00000085854 (254 nt)
0
Performing Scan: PC-3p-58148_37 vs ENSBTAT00000085854
0
Forward:	Score: 144.000000 Q:2 to 18 R:103 to 123 Align Len (18) (66.67%) (72.22%)
Query: 3' aaAAGTCCCG--ATCATGTAa 5'
| |||| : |||||||
Ref: 5' gaTACAGGATAGAAGTACATa 3'
Energy: -13.400000 kCal/Mol
Scores for this hit:
>PC-3p-58148_37	ENSBTAT00000085854	144	-13.4	2 18	103 123	18	66.67%	72.22%
Score for this Scan:
Seq1,Seq2,Tot Score,Tot Energy,Max Score,Max Energy,Strand,Len1,Len2,Positions
>>PC-3p-58148_37	ENSBTAT00000085854	144	-13.4	144	-13.4	1064	19	254	103
Complete
Read Sequence:ENSBTAT00000032142 (1286 nt)
0
Performing Scan: PC-3p-58148_37 vs ENSBTAT00000032142
0
Forward:	Score: 145.000000 Q:2 to 18 R:1261 to 1279 Align Len (16) (68.75%) (68.75%)
Query: 3' aaAAGTCCCGATCATGTAa 5'
|||| |||||||
Ref: 5' ttTTCAATAAAAGTACATg 3'
Energy: -10.140000 kCal/Mol
Scores for this hit:
>PC-3p-58148_37	ENSBTAT00000032142	145	-10.14	2 18	1261 1279	16	68.75%	68.75%
Score for this Scan:
Seq1,Seq2,Tot Score,Tot Energy,Max Score,Max Energy,Strand,Len1,Len2,Positions
>>PC-3p-58148_37	ENSBTAT00000032142	145	-10.14	145	-10.14	1099	19	1286	1261
Complete
Read Sequence:ENSBTAT00000044418 (1477 nt)
0
Performing Scan: PC-3p-58148_37 vs ENSBTAT00000044418
0
Forward:	Score: 145.000000 Q:2 to 10 R:995 to 1013 Align Len (8) (100.00%) (100.00%)
Query: 3' aaaagtcccgATCATGTAa 5'
||||||||
Ref: 5' gcattattagTAGTACATt 3'
Energy: -10.970000 kCal/Mol
Scores for this hit:
>PC-3p-58148_37	ENSBTAT00000044418	145	-10.97	2 10	995 1013	8	100.00%	100.00%
Score for this Scan:
Seq1,Seq2,Tot Score,Tot Energy,Max Score,Max Energy,Strand,Len1,Len2,Positions
>>PC-3p-58148_37	ENSBTAT00000044418	145	-10.97	145	-10.97	1239	19	1477	995
Complete
Read Sequence:ENSBTAT00000030005 (919 nt)
0
Performing Scan: PC-3p-58148_37 vs ENSBTAT00000030005
0
Forward:	Score: 149.000000 Q:2 to 14 R:6 to 24 Align Len (12) (83.33%) (83.33%)
Query: 3' aaaagtCCCGATCATGTAa 5'
| | ||||||||
Ref: 5' aggagtGTGGTAGTACATt 3'
Energy: -13.010000 kCal/Mol
Scores for this hit:
>PC-3p-58148_37	ENSBTAT00000030005	149	-13.01	2 14	6 24	12	83.33%	83.33%
Score for this Scan:
Seq1,Seq2,Tot Score,Tot Energy,Max Score,Max Energy,Strand,Len1,Len2,Positions
>>PC-3p-58148_37	ENSBTAT00000030005	149	-13.01	149	-13.01	1256	19	919	6
Complete
Read Sequence:ENSBTAT00000010430 (2587 nt)
0
Performing Scan: PC-3p-58148_37 vs ENSBTAT00000010430
0
Forward:	Score: 146.000000 Q:2 to 11 R:1839 to 1857 Align Len (9) (88.89%) (100.00%)
Query: 3' aaaagtcccGATCATGTAa 5'
:||||||||
Ref: 5' tttaatacaTTAGTACATt 3'
Energy: -11.340000 kCal/Mol
Scores for this hit:
>PC-3p-58148_37	ENSBTAT00000010430	146	-11.34	2 11	1839 1857	9	88.89%	100.00%
Forward:	Score: 140.000000 Q:2 to 18 R:545 to 567 Align Len (20) (70.00%) (75.00%)
Query: 3' aaAAGTCCCGA----TCATGTAa 5'
||||| ||| :||||||
Ref: 5' caTTCAGTGCTATGCGGTACATa 3'
Energy: -14.700000 kCal/Mol
Scores for this hit:
>PC-3p-58148_37	ENSBTAT00000010430	140	-14.7	2 18	545 567	20	70.00%	75.00%
Score for this Scan:
Seq1,Seq2,Tot Score,Tot Energy,Max Score,Max Energy,Strand,Len1,Len2,Positions
>>PC-3p-58148_37	ENSBTAT00000010430	286	-26.04	146	-14.7	1263	19	2587	1839 545
Complete
Read Sequence:ENSBTAT00000019018 (3885 nt)
0
Performing Scan: PC-3p-58148_37 vs ENSBTAT00000019018
0
Forward:	Score: 145.000000 Q:2 to 14 R:321 to 339 Align Len (12) (75.00%) (83.33%)
Query: 3' aaaagtCCCGATCATGTAa 5'
| |: |||||||
Ref: 5' gcagatGTGTCAGTACATc 3'
Energy: -10.680000 kCal/Mol
Scores for this hit:
>PC-3p-58148_37	ENSBTAT00000019018	145	-10.68	2 14	321 339	12	75.00%	83.33%
Score for this Scan:
Seq1,Seq2,Tot Score,Tot Energy,Max Score,Max Energy,Strand,Len1,Len2,Positions
>>PC-3p-58148_37	ENSBTAT00000019018	145	-10.68	145	-10.68	1464	19	3885	321
Complete
Read Sequence:ENSBTAT00000069564 (3885 nt)
0
Performing Scan: PC-3p-58148_37 vs ENSBTAT00000069564
0
Forward:	Score: 145.000000 Q:2 to 14 R:321 to 339 Align Len (12) (75.00%) (83.33%)
Query: 3' aaaagtCCCGATCATGTAa 5'
| |: |||||||
Ref: 5' gcagatGTGTCAGTACATc 3'
Energy: -10.680000 kCal/Mol
Scores for this hit:
>PC-3p-58148_37	ENSBTAT00000069564	145	-10.68	2 14	321 339	12	75.00%	83.33%
Score for this Scan:
Seq1,Seq2,Tot Score,Tot Energy,Max Score,Max Energy,Strand,Len1,Len2,Positions
>>PC-3p-58148_37	ENSBTAT00000069564	145	-10.68	145	-10.68	1465	19	3885	321
Complete
Read Sequence:ENSBTAT00000069904 (3885 nt)
0
Performing Scan: PC-3p-58148_37 vs ENSBTAT00000069904
0
Forward:	Score: 145.000000 Q:2 to 14 R:321 to 339 Align Len (12) (75.00%) (83.33%)
Query: 3' aaaagtCCCGATCATGTAa 5'
| |: |||||||
Ref: 5' gcagatGTGTCAGTACATc 3'
Energy: -10.680000 kCal/Mol
Scores for this hit:
>PC-3p-58148_37	ENSBTAT00000069904	145	-10.68	2 14	321 339	12	75.00%	83.33%
Score for this Scan:
Seq1,Seq2,Tot Score,Tot Energy,Max Score,Max Energy,Strand,Len1,Len2,Positions
>>PC-3p-58148_37	ENSBTAT00000069904	145	-10.68	145	-10.68	1466	19	3885	321
Complete
Read Sequence:ENSBTAT00000017009 (2265 nt)
0
Performing Scan: PC-3p-58148_37 vs ENSBTAT00000017009
0
Forward:	Score: 141.000000 Q:2 to 12 R:1882 to 1899 Align Len (10) (90.00%) (90.00%)
Query: 3' aaaagtccCGATCATGTAa 5'
|| |||||||
Ref: 5' tttctcttGC-AGTACATt 3'
Energy: -11.570000 kCal/Mol
Scores for this hit:
>PC-3p-58148_37	ENSBTAT00000017009	141	-11.57	2 12	1882 1899	10	90.00%	90.00%
Score for this Scan:
Seq1,Seq2,Tot Score,Tot Energy,Max Score,Max Energy,Strand,Len1,Len2,Positions
>>PC-3p-58148_37	ENSBTAT00000017009	141	-11.57	141	-11.57	1519	19	2265	1882
Complete
Read Sequence:ENSBTAT00000074103 (1028 nt)
0
Performing Scan: PC-3p-58148_37 vs ENSBTAT00000074103
0
Forward:	Score: 153.000000 Q:2 to 18 R:541 to 559 Align Len (16) (81.25%) (87.50%)
Query: 3' aaAAGTCCCGATCATGTAa 5'
||||| ||:||||||
Ref: 5' tgTTCAGTTCTGGTACATa 3'
Energy: -17.490000 kCal/Mol
Scores for this hit:
>PC-3p-58148_37	ENSBTAT00000074103	153	-17.49	2 18	541 559	16	81.25%	87.50%
Score for this Scan:
Seq1,Seq2,Tot Score,Tot Energy,Max Score,Max Energy,Strand,Len1,Len2,Positions
>>PC-3p-58148_37	ENSBTAT00000074103	153	-17.49	153	-17.49	1695	19	1028	541
Complete
Read Sequence:ENSBTAT00000072586 (1481 nt)
0
Performing Scan: PC-3p-58148_37 vs ENSBTAT00000072586
0
Forward:	Score: 153.000000 Q:2 to 16 R:48 to 65 Align Len (14) (85.71%) (85.71%)
Query: 3' aaaaGTCCCGATCATGTAa 5'
||||| |||||||
Ref: 5' atgcCAGGG-GAGTACATt 3'
Energy: -19.809999 kCal/Mol
Scores for this hit:
>PC-3p-58148_37	ENSBTAT00000072586	153	-19.81	2 16	48 65	14	85.71%	85.71%
Score for this Scan:
Seq1,Seq2,Tot Score,Tot Energy,Max Score,Max Energy,Strand,Len1,Len2,Positions
>>PC-3p-58148_37	ENSBTAT00000072586	153	-19.81	153	-19.81	1885	19	1481	48
Complete
Read Sequence:ENSBTAT00000018618 (1637 nt)
0
Performing Scan: PC-3p-58148_37 vs ENSBTAT00000018618
0
Forward:	Score: 146.000000 Q:2 to 18 R:813 to 829 Align Len (16) (75.00%) (75.00%)
Query: 3' aaAAGTCCCGATCATGTAa 5'
|||| ||||||||
Ref: 5' ttTTCA--AATAGTACATt 3'
Energy: -13.570000 kCal/Mol
Scores for this hit:
>PC-3p-58148_37	ENSBTAT00000018618	146	-13.57	2 18	813 829	16	75.00%	75.00%
Score for this Scan:
Seq1,Seq2,Tot Score,Tot Energy,Max Score,Max Energy,Strand,Len1,Len2,Positions
>>PC-3p-58148_37	ENSBTAT00000018618	146	-13.57	146	-13.57	2098	19	1637	813
Complete
Read Sequence:ENSBTAT00000073054 (2017 nt)
0
Performing Scan: PC-3p-58148_37 vs ENSBTAT00000073054
0
Forward:	Score: 145.000000 Q:2 to 10 R:1681 to 1699 Align Len (8) (100.00%) (100.00%)
Query: 3' aaaagtcccgATCATGTAa 5'
||||||||
Ref: 5' aaatatctcaTAGTACATt 3'
Energy: -10.240000 kCal/Mol
Scores for this hit:
>PC-3p-58148_37	ENSBTAT00000073054	145	-10.24	2 10	1681 1699	8	100.00%	100.00%
Forward:	Score: 144.000000 Q:3 to 17 R:1080 to 1098 Align Len (14) (85.71%) (85.71%)
Query: 3' aaaAGTCCCGATCATGTaa 5'
||| | ||||||||
Ref: 5' acaTCAAGTCTAGTACAca 3'
Energy: -12.520000 kCal/Mol
Scores for this hit:
>PC-3p-58148_37	ENSBTAT00000073054	144	-12.52	3 17	1080 1098	14	85.71%	85.71%
Score for this Scan:
Seq1,Seq2,Tot Score,Tot Energy,Max Score,Max Energy,Strand,Len1,Len2,Positions
>>PC-3p-58148_37	ENSBTAT00000073054	289	-22.76	145	-12.52	2117	19	2017	1681 1080
Complete
Read Sequence:ENSBTAT00000025975 (1139 nt)
0
Performing Scan: PC-3p-58148_37 vs ENSBTAT00000025975
0
Forward:	Score: 149.000000 Q:2 to 15 R:1037 to 1056 Align Len (14) (78.57%) (85.71%)
Query: 3' aaaagTCCCGA-TCATGTAa 5'
| ||:| |||||||
Ref: 5' tttaaATGGTTAAGTACATt 3'
Energy: -12.920000 kCal/Mol
Scores for this hit:
>PC-3p-58148_37	ENSBTAT00000025975	149	-12.92	2 15	1037 1056	14	78.57%	85.71%
Score for this Scan:
Seq1,Seq2,Tot Score,Tot Energy,Max Score,Max Energy,Strand,Len1,Len2,Positions
>>PC-3p-58148_37	ENSBTAT00000025975	149	-12.92	149	-12.92	2149	19	1139	1037
Complete
Read Sequence:ENSBTAT00000043779 (4343 nt)
0
Performing Scan: PC-3p-58148_37 vs ENSBTAT00000043779
0
Forward:	Score: 146.000000 Q:2 to 15 R:154 to 172 Align Len (13) (76.92%) (76.92%)
Query: 3' aaaagTCCCGATCATGTAa 5'
| | ||||||||
Ref: 5' cttggATGTATAGTACATc 3'
Energy: -10.620000 kCal/Mol
Scores for this hit:
>PC-3p-58148_37	ENSBTAT00000043779	146	-10.62	2 15	154 172	13	76.92%	76.92%
Forward:	Score: 144.000000 Q:2 to 18 R:2784 to 2803 Align Len (17) (76.47%) (82.35%)
Query: 3' aaAAGTCCCGA-TCATGTAa 5'
|||||| | |||:|||
Ref: 5' taTTCAGGAATAAGTGCATt 3'
Energy: -16.830000 kCal/Mol
Scores for this hit:
>PC-3p-58148_37	ENSBTAT00000043779	144	-16.83	2 18	2784 2803	17	76.47%	82.35%
Score for this Scan:
Seq1,Seq2,Tot Score,Tot Energy,Max Score,Max Energy,Strand,Len1,Len2,Positions
>>PC-3p-58148_37	ENSBTAT00000043779	290	-27.45	146	-16.83	2156	19	4343	154 2784
Complete
Read Sequence:ENSBTAT00000018145 (4118 nt)
0
Performing Scan: PC-3p-58148_37 vs ENSBTAT00000018145
0
Forward:	Score: 141.000000 Q:2 to 11 R:1136 to 1155 Align Len (10) (90.00%) (90.00%)
Query: 3' aaaagtcccGA-TCATGTAa 5'
|| |||||||
Ref: 5' ggtgggccaCTAAGTACATa 3'
Energy: -12.580000 kCal/Mol
Scores for this hit:
>PC-3p-58148_37	ENSBTAT00000018145	141	-12.58	2 11	1136 1155	10	90.00%	90.00%
Score for this Scan:
Seq1,Seq2,Tot Score,Tot Energy,Max Score,Max Energy,Strand,Len1,Len2,Positions
>>PC-3p-58148_37	ENSBTAT00000018145	141	-12.58	141	-12.58	2360	19	4118	1136
Complete
Read Sequence:ENSBTAT00000019807 (772 nt)
0
Performing Scan: PC-3p-58148_37 vs ENSBTAT00000019807
0
Forward:	Score: 149.000000 Q:2 to 18 R:127 to 145 Align Len (16) (68.75%) (75.00%)
Query: 3' aaAAGTCCCGATCATGTAa 5'
|| | :||||||||
Ref: 5' tgTTAATACTTAGTACATt 3'
Energy: -10.640000 kCal/Mol
Scores for this hit:
>PC-3p-58148_37	ENSBTAT00000019807	149	-10.64	2 18	127 145	16	68.75%	75.00%
Score for this Scan:
Seq1,Seq2,Tot Score,Tot Energy,Max Score,Max Energy,Strand,Len1,Len2,Positions
>>PC-3p-58148_37	ENSBTAT00000019807	149	-10.64	149	-10.64	2442	19	772	127
Complete
Read Sequence:ENSBTAT00000052061 (1568 nt)
0
Performing Scan: PC-3p-58148_37 vs ENSBTAT00000052061
0
Forward:	Score: 157.000000 Q:2 to 18 R:1019 to 1037 Align Len (16) (75.00%) (81.25%)
Query: 3' aaAAGTCCCGATCATGTAa 5'
||:| || |||||||
Ref: 5' gcTTTACAGCAAGTACATt 3'
Energy: -11.640000 kCal/Mol
Scores for this hit:
>PC-3p-58148_37	ENSBTAT00000052061	157	-11.64	2 18	1019 1037	16	75.00%	81.25%
Score for this Scan:
Seq1,Seq2,Tot Score,Tot Energy,Max Score,Max Energy,Strand,Len1,Len2,Positions
>>PC-3p-58148_37	ENSBTAT00000052061	157	-11.64	157	-11.64	2467	19	1568	1019
Complete
Read Sequence:ENSBTAT00000009186 (1714 nt)
0
Performing Scan: PC-3p-58148_37 vs ENSBTAT00000009186
0
Forward:	Score: 152.000000 Q:2 to 18 R:760 to 782 Align Len (20) (70.00%) (75.00%)
Query: 3' aaAAGTCCCG----ATCATGTAa 5'
||| |||: ||||||||
Ref: 5' tcTTCTGGGTGGAATAGTACATa 3'
Energy: -15.590000 kCal/Mol
Scores for this hit:
>PC-3p-58148_37	ENSBTAT00000009186	152	-15.59	2 18	760 782	20	70.00%	75.00%
Score for this Scan:
Seq1,Seq2,Tot Score,Tot Energy,Max Score,Max Energy,Strand,Len1,Len2,Positions
>>PC-3p-58148_37	ENSBTAT00000009186	152	-15.59	152	-15.59	2476	19	1714	760
Complete
Read Sequence:ENSBTAT00000056323 (1714 nt)
0
Performing Scan: PC-3p-58148_37 vs ENSBTAT00000056323
0
Forward:	Score: 152.000000 Q:2 to 18 R:760 to 782 Align Len (20) (70.00%) (75.00%)
Query: 3' aaAAGTCCCG----ATCATGTAa 5'
||| |||: ||||||||
Ref: 5' tcTTCTGGGTGGAATAGTACATa 3'
Energy: -15.590000 kCal/Mol
Scores for this hit:
>PC-3p-58148_37	ENSBTAT00000056323	152	-15.59	2 18	760 782	20	70.00%	75.00%
Score for this Scan:
Seq1,Seq2,Tot Score,Tot Energy,Max Score,Max Energy,Strand,Len1,Len2,Positions
>>PC-3p-58148_37	ENSBTAT00000056323	152	-15.59	152	-15.59	2477	19	1714	760
Complete
Read Sequence:ENSBTAT00000032505 (1017 nt)
0
Performing Scan: PC-3p-58148_37 vs ENSBTAT00000032505
0
Forward:	Score: 159.000000 Q:2 to 18 R:947 to 964 Align Len (16) (81.25%) (87.50%)
Query: 3' aaAAGTCCCGATCATGTAa 5'
||:|| || |||||||
Ref: 5' atTTTAGTGC-AGTACATa 3'
Energy: -14.680000 kCal/Mol
Scores for this hit:
>PC-3p-58148_37	ENSBTAT00000032505	159	-14.68	2 18	947 964	16	81.25%	87.50%
Score for this Scan:
Seq1,Seq2,Tot Score,Tot Energy,Max Score,Max Energy,Strand,Len1,Len2,Positions
>>PC-3p-58148_37	ENSBTAT00000032505	159	-14.68	159	-14.68	2572	19	1017	947
Complete
Read Sequence:ENSBTAT00000086807 (1471 nt)
0
Performing Scan: PC-3p-58148_37 vs ENSBTAT00000086807
0
Forward:	Score: 148.000000 Q:2 to 17 R:1188 to 1206 Align Len (15) (73.33%) (73.33%)
Query: 3' aaaAGTCCCGATCATGTAa 5'
| | || |||||||
Ref: 5' atcTGAAGGAGAGTACATt 3'
Energy: -13.370000 kCal/Mol
Scores for this hit:
>PC-3p-58148_37	ENSBTAT00000086807	148	-13.37	2 17	1188 1206	15	73.33%	73.33%
Score for this Scan:
Seq1,Seq2,Tot Score,Tot Energy,Max Score,Max Energy,Strand,Len1,Len2,Positions
>>PC-3p-58148_37	ENSBTAT00000086807	148	-13.37	148	-13.37	2826	19	1471	1188
Complete
Read Sequence:ENSBTAT00000005098 (1523 nt)
0
Performing Scan: PC-3p-58148_37 vs ENSBTAT00000005098
0
Forward:	Score: 145.000000 Q:2 to 15 R:1471 to 1490 Align Len (14) (78.57%) (78.57%)
Query: 3' aaaagTCC-CGATCATGTAa 5'
||| | |||||||
Ref: 5' tgcaaAGGACCCAGTACATa 3'
Energy: -10.600000 kCal/Mol
Scores for this hit:
>PC-3p-58148_37	ENSBTAT00000005098	145	-10.6	2 15	1471 1490	14	78.57%	78.57%
Score for this Scan:
Seq1,Seq2,Tot Score,Tot Energy,Max Score,Max Energy,Strand,Len1,Len2,Positions
>>PC-3p-58148_37	ENSBTAT00000005098	145	-10.6	145	-10.6	2875	19	1523	1471
Complete
Read Sequence:ENSBTAT00000080797 (1987 nt)
0
Performing Scan: PC-3p-58148_37 vs ENSBTAT00000080797
0
Forward:	Score: 157.000000 Q:2 to 18 R:1874 to 1892 Align Len (16) (75.00%) (81.25%)
Query: 3' aaAAGTCCCGATCATGTAa 5'
||: || | |||||||
Ref: 5' ttTTTTGGTCCAGTACATt 3'
Energy: -12.840000 kCal/Mol
Scores for this hit:
>PC-3p-58148_37	ENSBTAT00000080797	157	-12.84	2 18	1874 1892	16	75.00%	81.25%
Score for this Scan:
Seq1,Seq2,Tot Score,Tot Energy,Max Score,Max Energy,Strand,Len1,Len2,Positions
>>PC-3p-58148_37	ENSBTAT00000080797	157	-12.84	157	-12.84	3187	19	1987	1874
Complete
Read Sequence:ENSBTAT00000023920 (1987 nt)
0
Performing Scan: PC-3p-58148_37 vs ENSBTAT00000023920
0
Forward:	Score: 157.000000 Q:2 to 18 R:1874 to 1892 Align Len (16) (75.00%) (81.25%)
Query: 3' aaAAGTCCCGATCATGTAa 5'
||: || | |||||||
Ref: 5' ttTTTTGGTCCAGTACATt 3'
Energy: -12.840000 kCal/Mol
Scores for this hit:
>PC-3p-58148_37	ENSBTAT00000023920	157	-12.84	2 18	1874 1892	16	75.00%	81.25%
Score for this Scan:
Seq1,Seq2,Tot Score,Tot Energy,Max Score,Max Energy,Strand,Len1,Len2,Positions
>>PC-3p-58148_37	ENSBTAT00000023920	157	-12.84	157	-12.84	3188	19	1987	1874
Complete
Read Sequence:ENSBTAT00000084558 (1987 nt)
0
Performing Scan: PC-3p-58148_37 vs ENSBTAT00000084558
0
Forward:	Score: 157.000000 Q:2 to 18 R:1874 to 1892 Align Len (16) (75.00%) (81.25%)
Query: 3' aaAAGTCCCGATCATGTAa 5'
||: || | |||||||
Ref: 5' ttTTTTGGTCCAGTACATt 3'
Energy: -12.840000 kCal/Mol
Scores for this hit:
>PC-3p-58148_37	ENSBTAT00000084558	157	-12.84	2 18	1874 1892	16	75.00%	81.25%
Score for this Scan:
Seq1,Seq2,Tot Score,Tot Energy,Max Score,Max Energy,Strand,Len1,Len2,Positions
>>PC-3p-58148_37	ENSBTAT00000084558	157	-12.84	157	-12.84	3189	19	1987	1874
Complete
Read Sequence:ENSBTAT00000042859 (1593 nt)
0
Performing Scan: PC-3p-58148_37 vs ENSBTAT00000042859
0
Forward:	Score: 144.000000 Q:2 to 18 R:1313 to 1332 Align Len (17) (70.59%) (70.59%)
Query: 3' aaAAGTCCCGA-TCATGTAa 5'
||| || |||||||
Ref: 5' ttTTCTCCCCTAAGTACATt 3'
Energy: -11.650000 kCal/Mol
Scores for this hit:
>PC-3p-58148_37	ENSBTAT00000042859	144	-11.65	2 18	1313 1332	17	70.59%	70.59%
Score for this Scan:
Seq1,Seq2,Tot Score,Tot Energy,Max Score,Max Energy,Strand,Len1,Len2,Positions
>>PC-3p-58148_37	ENSBTAT00000042859	144	-11.65	144	-11.65	3247	19	1593	1313
Complete
Read Sequence:ENSBTAT00000061530 (1021 nt)
0
Performing Scan: PC-3p-58148_37 vs ENSBTAT00000061530
0
Forward:	Score: 145.000000 Q:2 to 18 R:934 to 952 Align Len (16) (62.50%) (75.00%)
Query: 3' aaAAGTCCCGATCATGTAa 5'
| :: || |||||||
Ref: 5' agTGTGCGGAAAGTACATt 3'
Energy: -11.440000 kCal/Mol
Scores for this hit:
>PC-3p-58148_37	ENSBTAT00000061530	145	-11.44	2 18	934 952	16	62.50%	75.00%
Score for this Scan:
Seq1,Seq2,Tot Score,Tot Energy,Max Score,Max Energy,Strand,Len1,Len2,Positions
>>PC-3p-58148_37	ENSBTAT00000061530	145	-11.44	145	-11.44	3295	19	1021	934
Complete
Read Sequence:ENSBTAT00000071650 (2208 nt)
0
Performing Scan: PC-3p-58148_37 vs ENSBTAT00000071650
0
Forward:	Score: 152.000000 Q:2 to 18 R:96 to 115 Align Len (17) (76.47%) (76.47%)
Query: 3' aaAAGTC-CCGATCATGTAa 5'
|| || |||||||||
Ref: 5' caTTGAGACTCTAGTACATc 3'
Energy: -13.210000 kCal/Mol
Scores for this hit:
>PC-3p-58148_37	ENSBTAT00000071650	152	-13.21	2 18	96 115	17	76.47%	76.47%
Score for this Scan:
Seq1,Seq2,Tot Score,Tot Energy,Max Score,Max Energy,Strand,Len1,Len2,Positions
>>PC-3p-58148_37	ENSBTAT00000071650	152	-13.21	152	-13.21	3415	19	2208	96
Complete
Read Sequence:ENSBTAT00000032568 (2208 nt)
0
Performing Scan: PC-3p-58148_37 vs ENSBTAT00000032568
0
Forward:	Score: 152.000000 Q:2 to 18 R:96 to 115 Align Len (17) (76.47%) (76.47%)
Query: 3' aaAAGTC-CCGATCATGTAa 5'
|| || |||||||||
Ref: 5' caTTGAGACTCTAGTACATc 3'
Energy: -13.210000 kCal/Mol
Scores for this hit:
>PC-3p-58148_37	ENSBTAT00000032568	152	-13.21	2 18	96 115	17	76.47%	76.47%
Score for this Scan:
Seq1,Seq2,Tot Score,Tot Energy,Max Score,Max Energy,Strand,Len1,Len2,Positions
>>PC-3p-58148_37	ENSBTAT00000032568	152	-13.21	152	-13.21	3416	19	2208	96
Complete
Read Sequence:ENSBTAT00000086382 (2208 nt)
0
Performing Scan: PC-3p-58148_37 vs ENSBTAT00000086382
0
Forward:	Score: 152.000000 Q:2 to 18 R:96 to 115 Align Len (17) (76.47%) (76.47%)
Query: 3' aaAAGTC-CCGATCATGTAa 5'
|| || |||||||||
Ref: 5' caTTGAGACTCTAGTACATc 3'
Energy: -13.210000 kCal/Mol
Scores for this hit:
>PC-3p-58148_37	ENSBTAT00000086382	152	-13.21	2 18	96 115	17	76.47%	76.47%
Score for this Scan:
Seq1,Seq2,Tot Score,Tot Energy,Max Score,Max Energy,Strand,Len1,Len2,Positions
>>PC-3p-58148_37	ENSBTAT00000086382	152	-13.21	152	-13.21	3417	19	2208	96
Complete
Read Sequence:ENSBTAT00000004052 (1593 nt)
0
Performing Scan: PC-3p-58148_37 vs ENSBTAT00000004052
0
Forward:	Score: 156.000000 Q:2 to 17 R:1156 to 1174 Align Len (15) (80.00%) (80.00%)
Query: 3' aaaAGTCCCGATCATGTAa 5'
|| | |||||||||
Ref: 5' ttcTCTGTACTAGTACATa 3'
Energy: -12.470000 kCal/Mol
Scores for this hit:
>PC-3p-58148_37	ENSBTAT00000004052	156	-12.47	2 17	1156 1174	15	80.00%	80.00%
Score for this Scan:
Seq1,Seq2,Tot Score,Tot Energy,Max Score,Max Energy,Strand,Len1,Len2,Positions
>>PC-3p-58148_37	ENSBTAT00000004052	156	-12.47	156	-12.47	3540	19	1593	1156
Complete
Read Sequence:ENSBTAT00000011692 (212 nt)
0
Performing Scan: PC-3p-58148_37 vs ENSBTAT00000011692
0
Forward:	Score: 148.000000 Q:2 to 17 R:161 to 179 Align Len (15) (73.33%) (73.33%)
Query: 3' aaaAGTCCCGATCATGTAa 5'
||| | |||||||
Ref: 5' cagTCATTGGAAGTACATt 3'
Energy: -12.460000 kCal/Mol
Scores for this hit:
>PC-3p-58148_37	ENSBTAT00000011692	148	-12.46	2 17	161 179	15	73.33%	73.33%
Score for this Scan:
Seq1,Seq2,Tot Score,Tot Energy,Max Score,Max Energy,Strand,Len1,Len2,Positions
>>PC-3p-58148_37	ENSBTAT00000011692	148	-12.46	148	-12.46	3657	19	212	161
Complete
Read Sequence:ENSBTAT00000078977 (1100 nt)
0
Performing Scan: PC-3p-58148_37 vs ENSBTAT00000078977
0
Forward:	Score: 145.000000 Q:2 to 10 R:496 to 514 Align Len (8) (100.00%) (100.00%)
Query: 3' aaaagtcccgATCATGTAa 5'
||||||||
Ref: 5' ttctttctaaTAGTACATt 3'
Energy: -11.600000 kCal/Mol
Scores for this hit:
>PC-3p-58148_37	ENSBTAT00000078977	145	-11.6	2 10	496 514	8	100.00%	100.00%
Score for this Scan:
Seq1,Seq2,Tot Score,Tot Energy,Max Score,Max Energy,Strand,Len1,Len2,Positions
>>PC-3p-58148_37	ENSBTAT00000078977	145	-11.6	145	-11.6	3726	19	1100	496
Complete
Read Sequence:ENSBTAT00000083975 (841 nt)
0
Performing Scan: PC-3p-58148_37 vs ENSBTAT00000083975
0
Forward:	Score: 145.000000 Q:2 to 10 R:237 to 255 Align Len (8) (100.00%) (100.00%)
Query: 3' aaaagtcccgATCATGTAa 5'
||||||||
Ref: 5' ttctttctaaTAGTACATt 3'
Energy: -11.600000 kCal/Mol
Scores for this hit:
>PC-3p-58148_37	ENSBTAT00000083975	145	-11.6	2 10	237 255	8	100.00%	100.00%
Score for this Scan:
Seq1,Seq2,Tot Score,Tot Energy,Max Score,Max Energy,Strand,Len1,Len2,Positions
>>PC-3p-58148_37	ENSBTAT00000083975	145	-11.6	145	-11.6	3727	19	841	237
Complete
Read Sequence:ENSBTAT00000000918 (642 nt)
0
Performing Scan: PC-3p-58148_37 vs ENSBTAT00000000918
0
Forward:	Score: 140.000000 Q:2 to 9 R:153 to 171 Align Len (7) (100.00%) (100.00%)
Query: 3' aaaagtcccgaTCATGTAa 5'
|||||||
Ref: 5' tgaaaatccagAGTACATt 3'
Energy: -10.030000 kCal/Mol
Scores for this hit:
>PC-3p-58148_37	ENSBTAT00000000918	140	-10.03	2 9	153 171	7	100.00%	100.00%
Score for this Scan:
Seq1,Seq2,Tot Score,Tot Energy,Max Score,Max Energy,Strand,Len1,Len2,Positions
>>PC-3p-58148_37	ENSBTAT00000000918	140	-10.03	140	-10.03	3769	19	642	153
Complete
Read Sequence:ENSBTAT00000016629 (303 nt)
0
Performing Scan: PC-3p-58148_37 vs ENSBTAT00000016629
0
Forward:	Score: 145.000000 Q:2 to 16 R:142 to 163 Align Len (17) (76.47%) (76.47%)
Query: 3' aaaaGTC-CCGA--TCATGTAa 5'
||| ||| |||||||
Ref: 5' ctccCAGTTGCTCAAGTACATt 3'
Energy: -13.630000 kCal/Mol
Scores for this hit:
>PC-3p-58148_37	ENSBTAT00000016629	145	-13.63	2 16	142 163	17	76.47%	76.47%
Score for this Scan:
Seq1,Seq2,Tot Score,Tot Energy,Max Score,Max Energy,Strand,Len1,Len2,Positions
>>PC-3p-58148_37	ENSBTAT00000016629	145	-13.63	145	-13.63	3817	19	303	142
Complete
Read Sequence:ENSBTAT00000061645 (567 nt)
0
Performing Scan: PC-3p-58148_37 vs ENSBTAT00000061645
0
Forward:	Score: 151.000000 Q:2 to 17 R:435 to 455 Align Len (17) (70.59%) (82.35%)
Query: 3' aaaAGTCCCGA--TCATGTAa 5'
|: |||:| |||||||
Ref: 5' ttgTTTGGGTTACAGTACATt 3'
Energy: -15.520000 kCal/Mol
Scores for this hit:
>PC-3p-58148_37	ENSBTAT00000061645	151	-15.52	2 17	435 455	17	70.59%	82.35%
Score for this Scan:
Seq1,Seq2,Tot Score,Tot Energy,Max Score,Max Energy,Strand,Len1,Len2,Positions
>>PC-3p-58148_37	ENSBTAT00000061645	151	-15.52	151	-15.52	3840	19	567	435
Complete
Read Sequence:ENSBTAT00000075565 (567 nt)
0
Performing Scan: PC-3p-58148_37 vs ENSBTAT00000075565
0
Forward:	Score: 151.000000 Q:2 to 17 R:435 to 455 Align Len (17) (70.59%) (82.35%)
Query: 3' aaaAGTCCCGA--TCATGTAa 5'
|: |||:| |||||||
Ref: 5' ttgTTTGGGTTACAGTACATt 3'
Energy: -15.520000 kCal/Mol
Scores for this hit:
>PC-3p-58148_37	ENSBTAT00000075565	151	-15.52	2 17	435 455	17	70.59%	82.35%
Score for this Scan:
Seq1,Seq2,Tot Score,Tot Energy,Max Score,Max Energy,Strand,Len1,Len2,Positions
>>PC-3p-58148_37	ENSBTAT00000075565	151	-15.52	151	-15.52	3841	19	567	435
Complete
Read Sequence:ENSBTAT00000080146 (567 nt)
0
Performing Scan: PC-3p-58148_37 vs ENSBTAT00000080146
0
Forward:	Score: 151.000000 Q:2 to 17 R:435 to 455 Align Len (17) (70.59%) (82.35%)
Query: 3' aaaAGTCCCGA--TCATGTAa 5'
|: |||:| |||||||
Ref: 5' ttgTTTGGGTTACAGTACATt 3'
Energy: -15.520000 kCal/Mol
Scores for this hit:
>PC-3p-58148_37	ENSBTAT00000080146	151	-15.52	2 17	435 455	17	70.59%	82.35%
Score for this Scan:
Seq1,Seq2,Tot Score,Tot Energy,Max Score,Max Energy,Strand,Len1,Len2,Positions
>>PC-3p-58148_37	ENSBTAT00000080146	151	-15.52	151	-15.52	3842	19	567	435
Complete
Read Sequence:ENSBTAT00000084276 (465 nt)
0
Performing Scan: PC-3p-58148_37 vs ENSBTAT00000084276
0
Forward:	Score: 140.000000 Q:2 to 9 R:80 to 98 Align Len (7) (100.00%) (100.00%)
Query: 3' aaaagtcccgaTCATGTAa 5'
|||||||
Ref: 5' cctgagtttagAGTACATt 3'
Energy: -10.330000 kCal/Mol
Scores for this hit:
>PC-3p-58148_37	ENSBTAT00000084276	140	-10.33	2 9	80 98	7	100.00%	100.00%
Score for this Scan:
Seq1,Seq2,Tot Score,Tot Energy,Max Score,Max Energy,Strand,Len1,Len2,Positions
>>PC-3p-58148_37	ENSBTAT00000084276	140	-10.33	140	-10.33	3906	19	465	80
Complete
Read Sequence:ENSBTAT00000029347 (1157 nt)
0
Performing Scan: PC-3p-58148_37 vs ENSBTAT00000029347
0
Forward:	Score: 150.000000 Q:2 to 11 R:1138 to 1156 Align Len (9) (100.00%) (100.00%)
Query: 3' aaaagtcccGATCATGTAa 5'
|||||||||
Ref: 5' ttagatattCTAGTACATt 3'
Energy: -13.430000 kCal/Mol
Scores for this hit:
>PC-3p-58148_37	ENSBTAT00000029347	150	-13.43	2 11	1138 1156	9	100.00%	100.00%
Score for this Scan:
Seq1,Seq2,Tot Score,Tot Energy,Max Score,Max Energy,Strand,Len1,Len2,Positions
>>PC-3p-58148_37	ENSBTAT00000029347	150	-13.43	150	-13.43	3911	19	1157	1138
Complete
Read Sequence:ENSBTAT00000036314 (1268 nt)
0
Performing Scan: PC-3p-58148_37 vs ENSBTAT00000036314
0
Forward:	Score: 143.000000 Q:2 to 12 R:618 to 636 Align Len (10) (80.00%) (90.00%)
Query: 3' aaaagtccCGATCATGTAa 5'
|: |||||||
Ref: 5' aaggctttGTGAGTACATa 3'
Energy: -11.710000 kCal/Mol
Scores for this hit:
>PC-3p-58148_37	ENSBTAT00000036314	143	-11.71	2 12	618 636	10	80.00%	90.00%
Score for this Scan:
Seq1,Seq2,Tot Score,Tot Energy,Max Score,Max Energy,Strand,Len1,Len2,Positions
>>PC-3p-58148_37	ENSBTAT00000036314	143	-11.71	143	-11.71	3939	19	1268	618
Complete
Read Sequence:ENSBTAT00000039313 (503 nt)
0
Performing Scan: PC-3p-58148_37 vs ENSBTAT00000039313
0
Forward:	Score: 144.000000 Q:2 to 18 R:344 to 363 Align Len (17) (70.59%) (70.59%)
Query: 3' aaAAGTC-CCGATCATGTAa 5'
|| || | |||||||
Ref: 5' agTTGAGTTTCAAGTACATt 3'
Energy: -10.320000 kCal/Mol
Scores for this hit:
>PC-3p-58148_37	ENSBTAT00000039313	144	-10.32	2 18	344 363	17	70.59%	70.59%
Score for this Scan:
Seq1,Seq2,Tot Score,Tot Energy,Max Score,Max Energy,Strand,Len1,Len2,Positions
>>PC-3p-58148_37	ENSBTAT00000039313	144	-10.32	144	-10.32	4228	19	503	344
Complete
Read Sequence:ENSBTAT00000052163 (1068 nt)
0
Performing Scan: PC-3p-58148_37 vs ENSBTAT00000052163
0
Forward:	Score: 147.000000 Q:2 to 18 R:969 to 986 Align Len (16) (75.00%) (75.00%)
Query: 3' aaAAGTCCCGATCATGTAa 5'
| ||| | |||||||
Ref: 5' tgTACAGAG-GAGTACATa 3'
Energy: -13.650000 kCal/Mol
Scores for this hit:
>PC-3p-58148_37	ENSBTAT00000052163	147	-13.65	2 18	969 986	16	75.00%	75.00%
Score for this Scan:
Seq1,Seq2,Tot Score,Tot Energy,Max Score,Max Energy,Strand,Len1,Len2,Positions
>>PC-3p-58148_37	ENSBTAT00000052163	147	-13.65	147	-13.65	4555	19	1068	969
Complete
Read Sequence:ENSBTAT00000048498 (236 nt)
0
Performing Scan: PC-3p-58148_37 vs ENSBTAT00000048498
0
Forward:	Score: 146.000000 Q:2 to 11 R:119 to 137 Align Len (9) (88.89%) (100.00%)
Query: 3' aaaagtcccGATCATGTAa 5'
:||||||||
Ref: 5' agcttctacTTAGTACATt 3'
Energy: -11.530000 kCal/Mol
Scores for this hit:
>PC-3p-58148_37	ENSBTAT00000048498	146	-11.53	2 11	119 137	9	88.89%	100.00%
Score for this Scan:
Seq1,Seq2,Tot Score,Tot Energy,Max Score,Max Energy,Strand,Len1,Len2,Positions
>>PC-3p-58148_37	ENSBTAT00000048498	146	-11.53	146	-11.53	4686	19	236	119
Complete
Read Sequence:ENSBTAT00000085122 (236 nt)
0
Performing Scan: PC-3p-58148_37 vs ENSBTAT00000085122
0
Forward:	Score: 146.000000 Q:2 to 11 R:119 to 137 Align Len (9) (88.89%) (100.00%)
Query: 3' aaaagtcccGATCATGTAa 5'
:||||||||
Ref: 5' agcttctacTTAGTACATt 3'
Energy: -11.530000 kCal/Mol
Scores for this hit:
>PC-3p-58148_37	ENSBTAT00000085122	146	-11.53	2 11	119 137	9	88.89%	100.00%
Score for this Scan:
Seq1,Seq2,Tot Score,Tot Energy,Max Score,Max Energy,Strand,Len1,Len2,Positions
>>PC-3p-58148_37	ENSBTAT00000085122	146	-11.53	146	-11.53	4687	19	236	119
Complete
Read Sequence:ENSBTAT00000077116 (1347 nt)
0
Performing Scan: PC-3p-58148_37 vs ENSBTAT00000077116
0
Forward:	Score: 145.000000 Q:2 to 10 R:688 to 706 Align Len (8) (100.00%) (100.00%)
Query: 3' aaaagtcccgATCATGTAa 5'
||||||||
Ref: 5' aaatgaccagTAGTACATc 3'
Energy: -10.450000 kCal/Mol
Scores for this hit:
>PC-3p-58148_37	ENSBTAT00000077116	145	-10.45	2 10	688 706	8	100.00%	100.00%
Score for this Scan:
Seq1,Seq2,Tot Score,Tot Energy,Max Score,Max Energy,Strand,Len1,Len2,Positions
>>PC-3p-58148_37	ENSBTAT00000077116	145	-10.45	145	-10.45	4793	19	1347	688
Complete
Read Sequence:ENSBTAT00000078535 (1351 nt)
0
Performing Scan: PC-3p-58148_37 vs ENSBTAT00000078535
0
Forward:	Score: 145.000000 Q:2 to 10 R:692 to 710 Align Len (8) (100.00%) (100.00%)
Query: 3' aaaagtcccgATCATGTAa 5'
||||||||
Ref: 5' aaatgaccagTAGTACATc 3'
Energy: -10.450000 kCal/Mol
Scores for this hit:
>PC-3p-58148_37	ENSBTAT00000078535	145	-10.45	2 10	692 710	8	100.00%	100.00%
Score for this Scan:
Seq1,Seq2,Tot Score,Tot Energy,Max Score,Max Energy,Strand,Len1,Len2,Positions
>>PC-3p-58148_37	ENSBTAT00000078535	145	-10.45	145	-10.45	4794	19	1351	692
Complete
Read Sequence:ENSBTAT00000030426 (1829 nt)
0
Performing Scan: PC-3p-58148_37 vs ENSBTAT00000030426
0
Forward:	Score: 140.000000 Q:2 to 9 R:1564 to 1582 Align Len (7) (100.00%) (100.00%)
Query: 3' aaaagtcccgaTCATGTAa 5'
|||||||
Ref: 5' caatcaacagaAGTACATt 3'
Energy: -11.370000 kCal/Mol
Scores for this hit:
>PC-3p-58148_37	ENSBTAT00000030426	140	-11.37	2 9	1564 1582	7	100.00%	100.00%
Score for this Scan:
Seq1,Seq2,Tot Score,Tot Energy,Max Score,Max Energy,Strand,Len1,Len2,Positions
>>PC-3p-58148_37	ENSBTAT00000030426	140	-11.37	140	-11.37	4796	19	1829	1564
Complete
Read Sequence:ENSBTAT00000065088 (298 nt)
0
Performing Scan: PC-3p-58148_37 vs ENSBTAT00000065088
0
Forward:	Score: 159.000000 Q:2 to 16 R:107 to 125 Align Len (14) (85.71%) (85.71%)
Query: 3' aaaaGTCCCGATCATGTAa 5'
||| |||||||||
Ref: 5' agacCAGTTCTAGTACATt 3'
Energy: -16.889999 kCal/Mol
Scores for this hit:
>PC-3p-58148_37	ENSBTAT00000065088	159	-16.89	2 16	107 125	14	85.71%	85.71%
Score for this Scan:
Seq1,Seq2,Tot Score,Tot Energy,Max Score,Max Energy,Strand,Len1,Len2,Positions
>>PC-3p-58148_37	ENSBTAT00000065088	159	-16.89	159	-16.89	4839	19	298	107
Complete
Read Sequence:ENSBTAT00000010441 (2403 nt)
0
Performing Scan: PC-3p-58148_37 vs ENSBTAT00000010441
0
Forward:	Score: 161.000000 Q:2 to 18 R:1288 to 1306 Align Len (16) (87.50%) (93.75%)
Query: 3' aaAAGTCCCGATCATGTAa 5'
|||| ||||||||:||
Ref: 5' tgTTCATGGCTAGTATATt 3'
Energy: -21.129999 kCal/Mol
Scores for this hit:
>PC-3p-58148_37	ENSBTAT00000010441	161	-21.13	2 18	1288 1306	16	87.50%	93.75%
Forward:	Score: 156.000000 Q:2 to 17 R:685 to 703 Align Len (15) (73.33%) (86.67%)
Query: 3' aaaAGTCCCGATCATGTAa 5'
|: || :||||||||
Ref: 5' tagTTTGGCTTAGTACATt 3'
Energy: -15.180000 kCal/Mol
Scores for this hit:
>PC-3p-58148_37	ENSBTAT00000010441	156	-15.18	2 17	685 703	15	73.33%	86.67%
Score for this Scan:
Seq1,Seq2,Tot Score,Tot Energy,Max Score,Max Energy,Strand,Len1,Len2,Positions
>>PC-3p-58148_37	ENSBTAT00000010441	317	-36.31	161	-21.13	4930	19	2403	1288 685
Complete
Read Sequence:ENSBTAT00000030510 (1379 nt)
0
Performing Scan: PC-3p-58148_37 vs ENSBTAT00000030510
0
Forward:	Score: 150.000000 Q:2 to 18 R:163 to 179 Align Len (16) (75.00%) (81.25%)
Query: 3' aaAAGTCCCGATCATGTAa 5'
|||| :||||||||
Ref: 5' ttTTCA--TTTAGTACATg 3'
Energy: -12.730000 kCal/Mol
Scores for this hit:
>PC-3p-58148_37	ENSBTAT00000030510	150	-12.73	2 18	163 179	16	75.00%	81.25%
Score for this Scan:
Seq1,Seq2,Tot Score,Tot Energy,Max Score,Max Energy,Strand,Len1,Len2,Positions
>>PC-3p-58148_37	ENSBTAT00000030510	150	-12.73	150	-12.73	4949	19	1379	163
Complete
Read Sequence:ENSBTAT00000020312 (2246 nt)
0
Performing Scan: PC-3p-58148_37 vs ENSBTAT00000020312
0
Forward:	Score: 149.000000 Q:2 to 18 R:733 to 751 Align Len (16) (62.50%) (81.25%)
Query: 3' aaAAGTCCCGATCATGTAa 5'
||:: :||||||||
Ref: 5' ttTTTGCACTTAGTACATc 3'
Energy: -10.230000 kCal/Mol
Scores for this hit:
>PC-3p-58148_37	ENSBTAT00000020312	149	-10.23	2 18	733 751	16	62.50%	81.25%
Score for this Scan:
Seq1,Seq2,Tot Score,Tot Energy,Max Score,Max Energy,Strand,Len1,Len2,Positions
>>PC-3p-58148_37	ENSBTAT00000020312	149	-10.23	149	-10.23	5010	19	2246	733
Complete
Read Sequence:ENSBTAT00000067243 (3349 nt)
0
Performing Scan: PC-3p-58148_37 vs ENSBTAT00000067243
0
Forward:	Score: 148.000000 Q:3 to 18 R:2423 to 2442 Align Len (16) (87.50%) (87.50%)
Query: 3' aaAAGTC-CCGATCATGTaa 5'
||| | ||||||||||
Ref: 5' ccTTCTGTGGCTAGTACAca 3'
Energy: -18.500000 kCal/Mol
Scores for this hit:
>PC-3p-58148_37	ENSBTAT00000067243	148	-18.5	3 18	2423 2442	16	87.50%	87.50%
Score for this Scan:
Seq1,Seq2,Tot Score,Tot Energy,Max Score,Max Energy,Strand,Len1,Len2,Positions
>>PC-3p-58148_37	ENSBTAT00000067243	148	-18.5	148	-18.5	5052	19	3349	2423
Complete
Read Sequence:ENSBTAT00000040031 (2772 nt)
0
Performing Scan: PC-3p-58148_37 vs ENSBTAT00000040031
0
Forward:	Score: 144.000000 Q:2 to 18 R:577 to 599 Align Len (20) (65.00%) (70.00%)
Query: 3' aaAAGTCCC----GATCATGTAa 5'
|| :||| | |||||||
Ref: 5' gcTTGGGGGTCCCCAAGTACATa 3'
Energy: -13.700000 kCal/Mol
Scores for this hit:
>PC-3p-58148_37	ENSBTAT00000040031	144	-13.7	2 18	577 599	20	65.00%	70.00%
Score for this Scan:
Seq1,Seq2,Tot Score,Tot Energy,Max Score,Max Energy,Strand,Len1,Len2,Positions
>>PC-3p-58148_37	ENSBTAT00000040031	144	-13.7	144	-13.7	5221	19	2772	577
Complete
Read Sequence:ENSBTAT00000013747 (976 nt)
0
Performing Scan: PC-3p-58148_37 vs ENSBTAT00000013747
0
Forward:	Score: 146.000000 Q:2 to 17 R:886 to 903 Align Len (15) (73.33%) (80.00%)
Query: 3' aaaAGTCCCGATCATGTAa 5'
|:| || |||||||
Ref: 5' ggcTTATGG-AAGTACATg 3'
Energy: -10.100000 kCal/Mol
Scores for this hit:
>PC-3p-58148_37	ENSBTAT00000013747	146	-10.1	2 17	886 903	15	73.33%	80.00%
Score for this Scan:
Seq1,Seq2,Tot Score,Tot Energy,Max Score,Max Energy,Strand,Len1,Len2,Positions
>>PC-3p-58148_37	ENSBTAT00000013747	146	-10.1	146	-10.1	5263	19	976	886
Complete
Read Sequence:ENSBTAT00000011940 (1131 nt)
0
Performing Scan: PC-3p-58148_37 vs ENSBTAT00000011940
0
Forward:	Score: 140.000000 Q:2 to 9 R:747 to 765 Align Len (7) (100.00%) (100.00%)
Query: 3' aaaagtcccgaTCATGTAa 5'
|||||||
Ref: 5' agaagaataggAGTACATt 3'
Energy: -12.600000 kCal/Mol
Scores for this hit:
>PC-3p-58148_37	ENSBTAT00000011940	140	-12.6	2 9	747 765	7	100.00%	100.00%
Score for this Scan:
Seq1,Seq2,Tot Score,Tot Energy,Max Score,Max Energy,Strand,Len1,Len2,Positions
>>PC-3p-58148_37	ENSBTAT00000011940	140	-12.6	140	-12.6	5270	19	1131	747
Complete
Read Sequence:ENSBTAT00000038866 (1993 nt)
0
Performing Scan: PC-3p-58148_37 vs ENSBTAT00000038866
0
Forward:	Score: 150.000000 Q:2 to 11 R:547 to 565 Align Len (9) (100.00%) (100.00%)
Query: 3' aaaagtcccGATCATGTAa 5'
|||||||||
Ref: 5' atttgtattCTAGTACATt 3'
Energy: -13.430000 kCal/Mol
Scores for this hit:
>PC-3p-58148_37	ENSBTAT00000038866	150	-13.43	2 11	547 565	9	100.00%	100.00%
Score for this Scan:
Seq1,Seq2,Tot Score,Tot Energy,Max Score,Max Energy,Strand,Len1,Len2,Positions
>>PC-3p-58148_37	ENSBTAT00000038866	150	-13.43	150	-13.43	5496	19	1993	547
Complete
Read Sequence:ENSBTAT00000074334 (2918 nt)
0
Performing Scan: PC-3p-58148_37 vs ENSBTAT00000074334
0
Forward:	Score: 148.000000 Q:2 to 17 R:2448 to 2463 Align Len (15) (80.00%) (80.00%)
Query: 3' aaaAGTCCCGATCATGTAa 5'
|||| ||||||||
Ref: 5' gtgTCAG---TAGTACATt 3'
Energy: -13.440000 kCal/Mol
Scores for this hit:
>PC-3p-58148_37	ENSBTAT00000074334	148	-13.44	2 17	2448 2463	15	80.00%	80.00%
Score for this Scan:
Seq1,Seq2,Tot Score,Tot Energy,Max Score,Max Energy,Strand,Len1,Len2,Positions
>>PC-3p-58148_37	ENSBTAT00000074334	148	-13.44	148	-13.44	5587	19	2918	2448
Complete
Read Sequence:ENSBTAT00000073407 (555 nt)
0
Performing Scan: PC-3p-58148_37 vs ENSBTAT00000073407
0
Forward:	Score: 140.000000 Q:2 to 9 R:487 to 505 Align Len (7) (100.00%) (100.00%)
Query: 3' aaaagtcccgaTCATGTAa 5'
|||||||
Ref: 5' aatgaggcagaAGTACATt 3'
Energy: -12.380000 kCal/Mol
Scores for this hit:
>PC-3p-58148_37	ENSBTAT00000073407	140	-12.38	2 9	487 505	7	100.00%	100.00%
Score for this Scan:
Seq1,Seq2,Tot Score,Tot Energy,Max Score,Max Energy,Strand,Len1,Len2,Positions
>>PC-3p-58148_37	ENSBTAT00000073407	140	-12.38	140	-12.38	5671	19	555	487
Complete
Read Sequence:ENSBTAT00000079118 (555 nt)
0
Performing Scan: PC-3p-58148_37 vs ENSBTAT00000079118
0
Forward:	Score: 140.000000 Q:2 to 9 R:487 to 505 Align Len (7) (100.00%) (100.00%)
Query: 3' aaaagtcccgaTCATGTAa 5'
|||||||
Ref: 5' aatgaggcagaAGTACATt 3'
Energy: -12.380000 kCal/Mol
Scores for this hit:
>PC-3p-58148_37	ENSBTAT00000079118	140	-12.38	2 9	487 505	7	100.00%	100.00%
Score for this Scan:
Seq1,Seq2,Tot Score,Tot Energy,Max Score,Max Energy,Strand,Len1,Len2,Positions
>>PC-3p-58148_37	ENSBTAT00000079118	140	-12.38	140	-12.38	5672	19	555	487
Complete
Read Sequence:ENSBTAT00000086452 (555 nt)
0
Performing Scan: PC-3p-58148_37 vs ENSBTAT00000086452
0
Forward:	Score: 140.000000 Q:2 to 9 R:487 to 505 Align Len (7) (100.00%) (100.00%)
Query: 3' aaaagtcccgaTCATGTAa 5'
|||||||
Ref: 5' aatgaggcagaAGTACATt 3'
Energy: -12.380000 kCal/Mol
Scores for this hit:
>PC-3p-58148_37	ENSBTAT00000086452	140	-12.38	2 9	487 505	7	100.00%	100.00%
Score for this Scan:
Seq1,Seq2,Tot Score,Tot Energy,Max Score,Max Energy,Strand,Len1,Len2,Positions
>>PC-3p-58148_37	ENSBTAT00000086452	140	-12.38	140	-12.38	5673	19	555	487
Complete
Read Sequence:ENSBTAT00000004192 (2305 nt)
0
Performing Scan: PC-3p-58148_37 vs ENSBTAT00000004192
0
Forward:	Score: 141.000000 Q:2 to 11 R:67 to 86 Align Len (10) (90.00%) (90.00%)
Query: 3' aaaagtcccGA-TCATGTAa 5'
|| |||||||
Ref: 5' acagttttaCTAAGTACATt 3'
Energy: -11.990000 kCal/Mol
Scores for this hit:
>PC-3p-58148_37	ENSBTAT00000004192	141	-11.99	2 11	67 86	10	90.00%	90.00%
Score for this Scan:
Seq1,Seq2,Tot Score,Tot Energy,Max Score,Max Energy,Strand,Len1,Len2,Positions
>>PC-3p-58148_37	ENSBTAT00000004192	141	-11.99	141	-11.99	5783	19	2305	67
Complete
Read Sequence:ENSBTAT00000009990 (2303 nt)
0
Performing Scan: PC-3p-58148_37 vs ENSBTAT00000009990
0
Forward:	Score: 146.000000 Q:2 to 11 R:97 to 115 Align Len (9) (88.89%) (100.00%)
Query: 3' aaaagtcccGATCATGTAa 5'
:||||||||
Ref: 5' tagattaatTTAGTACATt 3'
Energy: -10.690000 kCal/Mol
Scores for this hit:
>PC-3p-58148_37	ENSBTAT00000009990	146	-10.69	2 11	97 115	9	88.89%	100.00%
Score for this Scan:
Seq1,Seq2,Tot Score,Tot Energy,Max Score,Max Energy,Strand,Len1,Len2,Positions
>>PC-3p-58148_37	ENSBTAT00000009990	146	-10.69	146	-10.69	5873	19	2303	97
Complete
Read Sequence:ENSBTAT00000034186 (521 nt)
0
Performing Scan: PC-3p-58148_37 vs ENSBTAT00000034186
0
Forward:	Score: 149.000000 Q:2 to 14 R:441 to 459 Align Len (12) (83.33%) (83.33%)
Query: 3' aaaagtCCCGATCATGTAa 5'
| || |||||||
Ref: 5' ccctacGTGCAAGTACATg 3'
Energy: -10.080000 kCal/Mol
Scores for this hit:
>PC-3p-58148_37	ENSBTAT00000034186	149	-10.08	2 14	441 459	12	83.33%	83.33%
Score for this Scan:
Seq1,Seq2,Tot Score,Tot Energy,Max Score,Max Energy,Strand,Len1,Len2,Positions
>>PC-3p-58148_37	ENSBTAT00000034186	149	-10.08	149	-10.08	5903	19	521	441
Complete
Read Sequence:ENSBTAT00000018538 (327 nt)
0
Performing Scan: PC-3p-58148_37 vs ENSBTAT00000018538
0
Forward:	Score: 146.000000 Q:2 to 11 R:215 to 233 Align Len (9) (88.89%) (100.00%)
Query: 3' aaaagtcccGATCATGTAa 5'
:||||||||
Ref: 5' aacaatataTTAGTACATt 3'
Energy: -11.340000 kCal/Mol
Scores for this hit:
>PC-3p-58148_37	ENSBTAT00000018538	146	-11.34	2 11	215 233	9	88.89%	100.00%
Score for this Scan:
Seq1,Seq2,Tot Score,Tot Energy,Max Score,Max Energy,Strand,Len1,Len2,Positions
>>PC-3p-58148_37	ENSBTAT00000018538	146	-11.34	146	-11.34	5916	19	327	215
Complete
Read Sequence:ENSBTAT00000002341 (1817 nt)
0
Performing Scan: PC-3p-58148_37 vs ENSBTAT00000002341
0
Forward:	Score: 147.000000 Q:2 to 12 R:17 to 35 Align Len (10) (90.00%) (90.00%)
Query: 3' aaaagtccCGATCATGTAa 5'
|| |||||||
Ref: 5' gctgttctGCCAGTACATg 3'
Energy: -10.150000 kCal/Mol
Scores for this hit:
>PC-3p-58148_37	ENSBTAT00000002341	147	-10.15	2 12	17 35	10	90.00%	90.00%
Score for this Scan:
Seq1,Seq2,Tot Score,Tot Energy,Max Score,Max Energy,Strand,Len1,Len2,Positions
>>PC-3p-58148_37	ENSBTAT00000002341	147	-10.15	147	-10.15	6190	19	1817	17
Complete
Read Sequence:ENSBTAT00000077710 (1817 nt)
0
Performing Scan: PC-3p-58148_37 vs ENSBTAT00000077710
0
Forward:	Score: 147.000000 Q:2 to 12 R:17 to 35 Align Len (10) (90.00%) (90.00%)
Query: 3' aaaagtccCGATCATGTAa 5'
|| |||||||
Ref: 5' gctgttctGCCAGTACATg 3'
Energy: -10.150000 kCal/Mol
Scores for this hit:
>PC-3p-58148_37	ENSBTAT00000077710	147	-10.15	2 12	17 35	10	90.00%	90.00%
Score for this Scan:
Seq1,Seq2,Tot Score,Tot Energy,Max Score,Max Energy,Strand,Len1,Len2,Positions
>>PC-3p-58148_37	ENSBTAT00000077710	147	-10.15	147	-10.15	6191	19	1817	17
Complete
Read Sequence:ENSBTAT00000015940 (1389 nt)
0
Performing Scan: PC-3p-58148_37 vs ENSBTAT00000015940
0
Forward:	Score: 163.000000 Q:2 to 17 R:64 to 83 Align Len (16) (87.50%) (87.50%)
Query: 3' aaaAGTCCCGA-TCATGTAa 5'
|| ||||| |||||||
Ref: 5' gaaTCTGGGCTCAGTACATa 3'
Energy: -19.770000 kCal/Mol
Scores for this hit:
>PC-3p-58148_37	ENSBTAT00000015940	163	-19.77	2 17	64 83	16	87.50%	87.50%
Score for this Scan:
Seq1,Seq2,Tot Score,Tot Energy,Max Score,Max Energy,Strand,Len1,Len2,Positions
>>PC-3p-58148_37	ENSBTAT00000015940	163	-19.77	163	-19.77	6297	19	1389	64
Complete
Read Sequence:ENSBTAT00000048374 (2727 nt)
0
Performing Scan: PC-3p-58148_37 vs ENSBTAT00000048374
0
Forward:	Score: 145.000000 Q:2 to 10 R:1741 to 1759 Align Len (8) (100.00%) (100.00%)
Query: 3' aaaagtcccgATCATGTAa 5'
||||||||
Ref: 5' cagcatttcaTAGTACATg 3'
Energy: -10.540000 kCal/Mol
Scores for this hit:
>PC-3p-58148_37	ENSBTAT00000048374	145	-10.54	2 10	1741 1759	8	100.00%	100.00%
Score for this Scan:
Seq1,Seq2,Tot Score,Tot Energy,Max Score,Max Energy,Strand,Len1,Len2,Positions
>>PC-3p-58148_37	ENSBTAT00000048374	145	-10.54	145	-10.54	6463	19	2727	1741
Complete
Read Sequence:ENSBTAT00000046011 (488 nt)
0
Performing Scan: PC-3p-58148_37 vs ENSBTAT00000046011
0
Forward:	Score: 152.000000 Q:2 to 17 R:403 to 421 Align Len (15) (73.33%) (80.00%)
Query: 3' aaaAGTCCCGATCATGTAa 5'
||| :||||||||
Ref: 5' aaaTCACCTTTAGTACATa 3'
Energy: -11.420000 kCal/Mol
Scores for this hit:
>PC-3p-58148_37	ENSBTAT00000046011	152	-11.42	2 17	403 421	15	73.33%	80.00%
Score for this Scan:
Seq1,Seq2,Tot Score,Tot Energy,Max Score,Max Energy,Strand,Len1,Len2,Positions
>>PC-3p-58148_37	ENSBTAT00000046011	152	-11.42	152	-11.42	6577	19	488	403
Complete
Read Sequence:ENSBTAT00000031632 (1888 nt)
0
Performing Scan: PC-3p-58148_37 vs ENSBTAT00000031632
0
Forward:	Score: 147.000000 Q:2 to 15 R:294 to 310 Align Len (13) (84.62%) (84.62%)
Query: 3' aaaagTCCCGATCATGTAa 5'
|||| |||||||
Ref: 5' aggagAGGG--AGTACATa 3'
Energy: -13.470000 kCal/Mol
Scores for this hit:
>PC-3p-58148_37	ENSBTAT00000031632	147	-13.47	2 15	294 310	13	84.62%	84.62%
Score for this Scan:
Seq1,Seq2,Tot Score,Tot Energy,Max Score,Max Energy,Strand,Len1,Len2,Positions
>>PC-3p-58148_37	ENSBTAT00000031632	147	-13.47	147	-13.47	6797	19	1888	294
Complete
Read Sequence:ENSBTAT00000080699 (1888 nt)
0
Performing Scan: PC-3p-58148_37 vs ENSBTAT00000080699
0
Forward:	Score: 147.000000 Q:2 to 15 R:294 to 310 Align Len (13) (84.62%) (84.62%)
Query: 3' aaaagTCCCGATCATGTAa 5'
|||| |||||||
Ref: 5' aggagAGGG--AGTACATa 3'
Energy: -13.470000 kCal/Mol
Scores for this hit:
>PC-3p-58148_37	ENSBTAT00000080699	147	-13.47	2 15	294 310	13	84.62%	84.62%
Score for this Scan:
Seq1,Seq2,Tot Score,Tot Energy,Max Score,Max Energy,Strand,Len1,Len2,Positions
>>PC-3p-58148_37	ENSBTAT00000080699	147	-13.47	147	-13.47	6798	19	1888	294
Complete
Read Sequence:ENSBTAT00000029432 (1101 nt)
0
Performing Scan: PC-3p-58148_37 vs ENSBTAT00000029432
0
Forward:	Score: 146.000000 Q:2 to 11 R:1077 to 1095 Align Len (9) (88.89%) (100.00%)
Query: 3' aaaagtcccGATCATGTAa 5'
:||||||||
Ref: 5' ttaaaaacaTTAGTACATt 3'
Energy: -11.340000 kCal/Mol
Scores for this hit:
>PC-3p-58148_37	ENSBTAT00000029432	146	-11.34	2 11	1077 1095	9	88.89%	100.00%
Score for this Scan:
Seq1,Seq2,Tot Score,Tot Energy,Max Score,Max Energy,Strand,Len1,Len2,Positions
>>PC-3p-58148_37	ENSBTAT00000029432	146	-11.34	146	-11.34	6873	19	1101	1077
Complete
Read Sequence:ENSBTAT00000014050 (900 nt)
0
Performing Scan: PC-3p-58148_37 vs ENSBTAT00000014050
0
Forward:	Score: 141.000000 Q:2 to 18 R:184 to 202 Align Len (16) (68.75%) (81.25%)
Query: 3' aaAAGTCCCGATCATGTAa 5'
| |: | ||:||||||
Ref: 5' tcTCCGTGCCTGGTACATa 3'
Energy: -12.440000 kCal/Mol
Scores for this hit:
>PC-3p-58148_37	ENSBTAT00000014050	141	-12.44	2 18	184 202	16	68.75%	81.25%
Score for this Scan:
Seq1,Seq2,Tot Score,Tot Energy,Max Score,Max Energy,Strand,Len1,Len2,Positions
>>PC-3p-58148_37	ENSBTAT00000014050	141	-12.44	141	-12.44	7000	19	900	184
Complete
Read Sequence:ENSBTAT00000077031 (2055 nt)
0
Performing Scan: PC-3p-58148_37 vs ENSBTAT00000077031
0
Forward:	Score: 150.000000 Q:2 to 11 R:1312 to 1330 Align Len (9) (100.00%) (100.00%)
Query: 3' aaaagtcccGATCATGTAa 5'
|||||||||
Ref: 5' acttactaaCTAGTACATt 3'
Energy: -13.950000 kCal/Mol
Scores for this hit:
>PC-3p-58148_37	ENSBTAT00000077031	150	-13.95	2 11	1312 1330	9	100.00%	100.00%
Score for this Scan:
Seq1,Seq2,Tot Score,Tot Energy,Max Score,Max Energy,Strand,Len1,Len2,Positions
>>PC-3p-58148_37	ENSBTAT00000077031	150	-13.95	150	-13.95	7036	19	2055	1312
Complete
Read Sequence:ENSBTAT00000078139 (2055 nt)
0
Performing Scan: PC-3p-58148_37 vs ENSBTAT00000078139
0
Forward:	Score: 150.000000 Q:2 to 11 R:1312 to 1330 Align Len (9) (100.00%) (100.00%)
Query: 3' aaaagtcccGATCATGTAa 5'
|||||||||
Ref: 5' acttactaaCTAGTACATt 3'
Energy: -13.950000 kCal/Mol
Scores for this hit:
>PC-3p-58148_37	ENSBTAT00000078139	150	-13.95	2 11	1312 1330	9	100.00%	100.00%
Score for this Scan:
Seq1,Seq2,Tot Score,Tot Energy,Max Score,Max Energy,Strand,Len1,Len2,Positions
>>PC-3p-58148_37	ENSBTAT00000078139	150	-13.95	150	-13.95	7037	19	2055	1312
Complete
Read Sequence:ENSBTAT00000032609 (3643 nt)
0
Performing Scan: PC-3p-58148_37 vs ENSBTAT00000032609
0
Forward:	Score: 165.000000 Q:2 to 18 R:3388 to 3406 Align Len (16) (81.25%) (87.50%)
Query: 3' aaAAGTCCCGATCATGTAa 5'
|| || |:||||||||
Ref: 5' gaTTAAGAGTTAGTACATg 3'
Energy: -13.710000 kCal/Mol
Scores for this hit:
>PC-3p-58148_37	ENSBTAT00000032609	165	-13.71	2 18	3388 3406	16	81.25%	87.50%
Score for this Scan:
Seq1,Seq2,Tot Score,Tot Energy,Max Score,Max Energy,Strand,Len1,Len2,Positions
>>PC-3p-58148_37	ENSBTAT00000032609	165	-13.71	165	-13.71	7040	19	3643	3388
Complete
Read Sequence:ENSBTAT00000084623 (947 nt)
0
Performing Scan: PC-3p-58148_37 vs ENSBTAT00000084623
0
Forward:	Score: 146.000000 Q:2 to 11 R:880 to 898 Align Len (9) (88.89%) (100.00%)
Query: 3' aaaagtcccGATCATGTAa 5'
:||||||||
Ref: 5' tgtatttatTTAGTACATt 3'
Energy: -10.710000 kCal/Mol
Scores for this hit:
>PC-3p-58148_37	ENSBTAT00000084623	146	-10.71	2 11	880 898	9	88.89%	100.00%
Score for this Scan:
Seq1,Seq2,Tot Score,Tot Energy,Max Score,Max Energy,Strand,Len1,Len2,Positions
>>PC-3p-58148_37	ENSBTAT00000084623	146	-10.71	146	-10.71	7138	19	947	880
Complete
Read Sequence:ENSBTAT00000087488 (1697 nt)
0
Performing Scan: PC-3p-58148_37 vs ENSBTAT00000087488
0
Forward:	Score: 148.000000 Q:2 to 16 R:1348 to 1364 Align Len (14) (78.57%) (85.71%)
Query: 3' aaaaGTCCCGATCATGTAa 5'
:|||| |||||||
Ref: 5' agggTAGGG--AGTACATt 3'
Energy: -16.500000 kCal/Mol
Scores for this hit:
>PC-3p-58148_37	ENSBTAT00000087488	148	-16.5	2 16	1348 1364	14	78.57%	85.71%
Score for this Scan:
Seq1,Seq2,Tot Score,Tot Energy,Max Score,Max Energy,Strand,Len1,Len2,Positions
>>PC-3p-58148_37	ENSBTAT00000087488	148	-16.5	148	-16.5	7349	19	1697	1348
Complete
Read Sequence:ENSBTAT00000055233 (1101 nt)
0
Performing Scan: PC-3p-58148_37 vs ENSBTAT00000055233
0
Forward:	Score: 143.000000 Q:2 to 17 R:904 to 923 Align Len (16) (68.75%) (75.00%)
Query: 3' aaaAGTCCCGA-TCATGTAa 5'
|: | || |||||||
Ref: 5' gggTTTGTCCTGAGTACATt 3'
Energy: -12.640000 kCal/Mol
Scores for this hit:
>PC-3p-58148_37	ENSBTAT00000055233	143	-12.64	2 17	904 923	16	68.75%	75.00%
Score for this Scan:
Seq1,Seq2,Tot Score,Tot Energy,Max Score,Max Energy,Strand,Len1,Len2,Positions
>>PC-3p-58148_37	ENSBTAT00000055233	143	-12.64	143	-12.64	7400	19	1101	904
Complete
Read Sequence:ENSBTAT00000044399 (1668 nt)
0
Performing Scan: PC-3p-58148_37 vs ENSBTAT00000044399
0
Forward:	Score: 150.000000 Q:2 to 11 R:376 to 394 Align Len (9) (100.00%) (100.00%)
Query: 3' aaaagtcccGATCATGTAa 5'
|||||||||
Ref: 5' gcagaatatCTAGTACATg 3'
Energy: -14.150000 kCal/Mol
Scores for this hit:
>PC-3p-58148_37	ENSBTAT00000044399	150	-14.15	2 11	376 394	9	100.00%	100.00%
Score for this Scan:
Seq1,Seq2,Tot Score,Tot Energy,Max Score,Max Energy,Strand,Len1,Len2,Positions
>>PC-3p-58148_37	ENSBTAT00000044399	150	-14.15	150	-14.15	7467	19	1668	376
Complete
Read Sequence:ENSBTAT00000056926 (1999 nt)
0
Performing Scan: PC-3p-58148_37 vs ENSBTAT00000056926
0
Forward:	Score: 147.000000 Q:2 to 18 R:1768 to 1785 Align Len (16) (75.00%) (75.00%)
Query: 3' aaAAGTCCCGATCATGTAa 5'
| | | || |||||||
Ref: 5' gaTCCTGTGC-AGTACATa 3'
Energy: -11.560000 kCal/Mol
Scores for this hit:
>PC-3p-58148_37	ENSBTAT00000056926	147	-11.56	2 18	1768 1785	16	75.00%	75.00%
Score for this Scan:
Seq1,Seq2,Tot Score,Tot Energy,Max Score,Max Energy,Strand,Len1,Len2,Positions
>>PC-3p-58148_37	ENSBTAT00000056926	147	-11.56	147	-11.56	7618	19	1999	1768
Complete
Read Sequence:ENSBTAT00000012291 (2006 nt)
0
Performing Scan: PC-3p-58148_37 vs ENSBTAT00000012291
0
Forward:	Score: 155.000000 Q:2 to 16 R:1951 to 1969 Align Len (14) (78.57%) (85.71%)
Query: 3' aaaaGTCCCGATCATGTAa 5'
|| | :||||||||
Ref: 5' acacCATGATTAGTACATg 3'
Energy: -11.230000 kCal/Mol
Scores for this hit:
>PC-3p-58148_37	ENSBTAT00000012291	155	-11.23	2 16	1951 1969	14	78.57%	85.71%
Score for this Scan:
Seq1,Seq2,Tot Score,Tot Energy,Max Score,Max Energy,Strand,Len1,Len2,Positions
>>PC-3p-58148_37	ENSBTAT00000012291	155	-11.23	155	-11.23	7763	19	2006	1951
Complete
Read Sequence:ENSBTAT00000076823 (2100 nt)
0
Performing Scan: PC-3p-58148_37 vs ENSBTAT00000076823
0
Forward:	Score: 161.000000 Q:2 to 18 R:427 to 445 Align Len (16) (81.25%) (81.25%)
Query: 3' aaAAGTCCCGATCATGTAa 5'
||||| | |||||||
Ref: 5' gaTTCAGTGACAGTACATt 3'
Energy: -15.820000 kCal/Mol
Scores for this hit:
>PC-3p-58148_37	ENSBTAT00000076823	161	-15.82	2 18	427 445	16	81.25%	81.25%
Score for this Scan:
Seq1,Seq2,Tot Score,Tot Energy,Max Score,Max Energy,Strand,Len1,Len2,Positions
>>PC-3p-58148_37	ENSBTAT00000076823	161	-15.82	161	-15.82	8003	19	2100	427
Complete
Read Sequence:ENSBTAT00000083282 (3678 nt)
0
Performing Scan: PC-3p-58148_37 vs ENSBTAT00000083282
0
Forward:	Score: 141.000000 Q:2 to 12 R:275 to 292 Align Len (10) (90.00%) (90.00%)
Query: 3' aaaagtccCGATCATGTAa 5'
|| |||||||
Ref: 5' tatatgatGC-AGTACATt 3'
Energy: -10.060000 kCal/Mol
Scores for this hit:
>PC-3p-58148_37	ENSBTAT00000083282	141	-10.06	2 12	275 292	10	90.00%	90.00%
Score for this Scan:
Seq1,Seq2,Tot Score,Tot Energy,Max Score,Max Energy,Strand,Len1,Len2,Positions
>>PC-3p-58148_37	ENSBTAT00000083282	141	-10.06	141	-10.06	8070	19	3678	275
Complete
Read Sequence:ENSBTAT00000035470 (903 nt)
0
Performing Scan: PC-3p-58148_37 vs ENSBTAT00000035470
0
Forward:	Score: 140.000000 Q:2 to 9 R:718 to 736 Align Len (7) (100.00%) (100.00%)
Query: 3' aaaagtcccgaTCATGTAa 5'
|||||||
Ref: 5' tgtagttgcagAGTACATg 3'
Energy: -10.380000 kCal/Mol
Scores for this hit:
>PC-3p-58148_37	ENSBTAT00000035470	140	-10.38	2 9	718 736	7	100.00%	100.00%
Score for this Scan:
Seq1,Seq2,Tot Score,Tot Energy,Max Score,Max Energy,Strand,Len1,Len2,Positions
>>PC-3p-58148_37	ENSBTAT00000035470	140	-10.38	140	-10.38	8147	19	903	718
Complete
Read Sequence:ENSBTAT00000024464 (1106 nt)
0
Performing Scan: PC-3p-58148_37 vs ENSBTAT00000024464
0
Forward:	Score: 157.000000 Q:2 to 18 R:980 to 998 Align Len (16) (75.00%) (81.25%)
Query: 3' aaAAGTCCCGATCATGTAa 5'
| :| ||||||||||
Ref: 5' ctTGTATTGCTAGTACATt 3'
Energy: -16.120001 kCal/Mol
Scores for this hit:
>PC-3p-58148_37	ENSBTAT00000024464	157	-16.12	2 18	980 998	16	75.00%	81.25%
Score for this Scan:
Seq1,Seq2,Tot Score,Tot Energy,Max Score,Max Energy,Strand,Len1,Len2,Positions
>>PC-3p-58148_37	ENSBTAT00000024464	157	-16.12	157	-16.12	8234	19	1106	980
Complete
Read Sequence:ENSBTAT00000000147 (592 nt)
0
Performing Scan: PC-3p-58148_37 vs ENSBTAT00000000147
0
Forward:	Score: 140.000000 Q:2 to 9 R:8 to 26 Align Len (7) (100.00%) (100.00%)
Query: 3' aaaagtcccgaTCATGTAa 5'
|||||||
Ref: 5' tgggctccttgAGTACATt 3'
Energy: -16.040001 kCal/Mol
Scores for this hit:
>PC-3p-58148_37	ENSBTAT00000000147	140	-16.04	2 9	8 26	7	100.00%	100.00%
Score for this Scan:
Seq1,Seq2,Tot Score,Tot Energy,Max Score,Max Energy,Strand,Len1,Len2,Positions
>>PC-3p-58148_37	ENSBTAT00000000147	140	-16.04	140	-16.04	8485	19	592	8
Complete
Read Sequence:ENSBTAT00000029032 (2851 nt)
0
Performing Scan: PC-3p-58148_37 vs ENSBTAT00000029032
0
Forward:	Score: 156.000000 Q:2 to 18 R:58 to 77 Align Len (17) (76.47%) (82.35%)
Query: 3' aaAAGTCC-CGATCATGTAa 5'
| :||| || |||||||
Ref: 5' ccTGTAGGAGCCAGTACATa 3'
Energy: -16.049999 kCal/Mol
Scores for this hit:
>PC-3p-58148_37	ENSBTAT00000029032	156	-16.05	2 18	58 77	17	76.47%	82.35%
Score for this Scan:
Seq1,Seq2,Tot Score,Tot Energy,Max Score,Max Energy,Strand,Len1,Len2,Positions
>>PC-3p-58148_37	ENSBTAT00000029032	156	-16.05	156	-16.05	8546	19	2851	58
Complete
Read Sequence:ENSBTAT00000043423 (1967 nt)
0
Performing Scan: PC-3p-58148_37 vs ENSBTAT00000043423
0
Forward:	Score: 147.000000 Q:3 to 16 R:1612 to 1630 Align Len (13) (92.31%) (92.31%)
Query: 3' aaaaGTCCCGATCATGTaa 5'
||| |||||||||
Ref: 5' ttccCAGCGCTAGTACAgg 3'
Energy: -17.309999 kCal/Mol
Scores for this hit:
>PC-3p-58148_37	ENSBTAT00000043423	147	-17.31	3 16	1612 1630	13	92.31%	92.31%
Score for this Scan:
Seq1,Seq2,Tot Score,Tot Energy,Max Score,Max Energy,Strand,Len1,Len2,Positions
>>PC-3p-58148_37	ENSBTAT00000043423	147	-17.31	147	-17.31	8698	19	1967	1612
Complete
Read Sequence:ENSBTAT00000004550 (4723 nt)
0
Performing Scan: PC-3p-58148_37 vs ENSBTAT00000004550
0
Forward:	Score: 140.000000 Q:2 to 18 R:78 to 97 Align Len (17) (70.59%) (82.35%)
Query: 3' aaAAGTC-CCGATCATGTAa 5'
| |:| ||| |||||:|
Ref: 5' ttTCCGGTGGCCAGTACGTc 3'
Energy: -16.990000 kCal/Mol
Scores for this hit:
>PC-3p-58148_37	ENSBTAT00000004550	140	-16.99	2 18	78 97	17	70.59%	82.35%
Score for this Scan:
Seq1,Seq2,Tot Score,Tot Energy,Max Score,Max Energy,Strand,Len1,Len2,Positions
>>PC-3p-58148_37	ENSBTAT00000004550	140	-16.99	140	-16.99	9001	19	4723	78
Complete
Read Sequence:ENSBTAT00000061074 (1253 nt)
0
Performing Scan: PC-3p-58148_37 vs ENSBTAT00000061074
0
Forward:	Score: 141.000000 Q:2 to 18 R:1023 to 1038 Align Len (16) (68.75%) (75.00%)
Query: 3' aaAAGTCCCGATCATGTAa 5'
||: || |||||||
Ref: 5' aaTTTTGG---AGTACATt 3'
Energy: -10.100000 kCal/Mol
Scores for this hit:
>PC-3p-58148_37	ENSBTAT00000061074	141	-10.1	2 18	1023 1038	16	68.75%	75.00%
Score for this Scan:
Seq1,Seq2,Tot Score,Tot Energy,Max Score,Max Energy,Strand,Len1,Len2,Positions
>>PC-3p-58148_37	ENSBTAT00000061074	141	-10.1	141	-10.1	9421	19	1253	1023
Complete
Read Sequence:ENSBTAT00000024730 (1193 nt)
0
Performing Scan: PC-3p-58148_37 vs ENSBTAT00000024730
0
Forward:	Score: 150.000000 Q:2 to 11 R:722 to 740 Align Len (9) (100.00%) (100.00%)
Query: 3' aaaagtcccGATCATGTAa 5'
|||||||||
Ref: 5' attatgcatCTAGTACATt 3'
Energy: -13.430000 kCal/Mol
Scores for this hit:
>PC-3p-58148_37	ENSBTAT00000024730	150	-13.43	2 11	722 740	9	100.00%	100.00%
Score for this Scan:
Seq1,Seq2,Tot Score,Tot Energy,Max Score,Max Energy,Strand,Len1,Len2,Positions
>>PC-3p-58148_37	ENSBTAT00000024730	150	-13.43	150	-13.43	9534	19	1193	722
Complete
Read Sequence:ENSBTAT00000025696 (719 nt)
0
Performing Scan: PC-3p-58148_37 vs ENSBTAT00000025696
0
Forward:	Score: 146.000000 Q:2 to 16 R:380 to 402 Align Len (18) (72.22%) (72.22%)
Query: 3' aaaaGTCCCGA----TCATGTAa 5'
||| ||| |||||||
Ref: 5' aggaCAGTGCTTCTAAGTACATt 3'
Energy: -15.240000 kCal/Mol
Scores for this hit:
>PC-3p-58148_37	ENSBTAT00000025696	146	-15.24	2 16	380 402	18	72.22%	72.22%
Score for this Scan:
Seq1,Seq2,Tot Score,Tot Energy,Max Score,Max Energy,Strand,Len1,Len2,Positions
>>PC-3p-58148_37	ENSBTAT00000025696	146	-15.24	146	-15.24	9673	19	719	380
Complete
Read Sequence:ENSBTAT00000038323 (1463 nt)
0
Performing Scan: PC-3p-58148_37 vs ENSBTAT00000038323
0
Forward:	Score: 141.000000 Q:2 to 16 R:115 to 132 Align Len (14) (71.43%) (78.57%)
Query: 3' aaaaGTCCCGATCATGTAa 5'
:|| | |||||||
Ref: 5' gaaaTAGAG-AAGTACATt 3'
Energy: -10.960000 kCal/Mol
Scores for this hit:
>PC-3p-58148_37	ENSBTAT00000038323	141	-10.96	2 16	115 132	14	71.43%	78.57%
Score for this Scan:
Seq1,Seq2,Tot Score,Tot Energy,Max Score,Max Energy,Strand,Len1,Len2,Positions
>>PC-3p-58148_37	ENSBTAT00000038323	141	-10.96	141	-10.96	9687	19	1463	115
Complete
Read Sequence:ENSBTAT00000081874 (4451 nt)
0
Performing Scan: PC-3p-58148_37 vs ENSBTAT00000081874
0
Forward:	Score: 147.000000 Q:2 to 18 R:3946 to 3968 Align Len (20) (70.00%) (75.00%)
Query: 3' aaAAGTC-CCGA---TCATGTAa 5'
| ||| ||:| |||||||
Ref: 5' agTGCAGAGGTTTGAAGTACATg 3'
Energy: -15.820000 kCal/Mol
Scores for this hit:
>PC-3p-58148_37	ENSBTAT00000081874	147	-15.82	2 18	3946 3968	20	70.00%	75.00%
Score for this Scan:
Seq1,Seq2,Tot Score,Tot Energy,Max Score,Max Energy,Strand,Len1,Len2,Positions
>>PC-3p-58148_37	ENSBTAT00000081874	147	-15.82	147	-15.82	9770	19	4451	3946
Complete
Read Sequence:ENSBTAT00000072639 (2439 nt)
0
Performing Scan: PC-3p-58148_37 vs ENSBTAT00000072639
0
Forward:	Score: 147.000000 Q:2 to 17 R:2382 to 2402 Align Len (17) (70.59%) (76.47%)
Query: 3' aaaAGT--CCCGATCATGTAa 5'
||| || : |||||||
Ref: 5' tagTCATTGGATGAGTACATg 3'
Energy: -11.970000 kCal/Mol
Scores for this hit:
>PC-3p-58148_37	ENSBTAT00000072639	147	-11.97	2 17	2382 2402	17	70.59%	76.47%
Score for this Scan:
Seq1,Seq2,Tot Score,Tot Energy,Max Score,Max Energy,Strand,Len1,Len2,Positions
>>PC-3p-58148_37	ENSBTAT00000072639	147	-11.97	147	-11.97	10077	19	2439	2382
Complete
Read Sequence:ENSBTAT00000023322 (1906 nt)
0
Performing Scan: PC-3p-58148_37 vs ENSBTAT00000023322
0
Forward:	Score: 148.000000 Q:2 to 17 R:789 to 807 Align Len (15) (73.33%) (73.33%)
Query: 3' aaaAGTCCCGATCATGTAa 5'
| | || |||||||
Ref: 5' acaTGAAAGCAAGTACATt 3'
Energy: -10.880000 kCal/Mol
Scores for this hit:
>PC-3p-58148_37	ENSBTAT00000023322	148	-10.88	2 17	789 807	15	73.33%	73.33%
Score for this Scan:
Seq1,Seq2,Tot Score,Tot Energy,Max Score,Max Energy,Strand,Len1,Len2,Positions
>>PC-3p-58148_37	ENSBTAT00000023322	148	-10.88	148	-10.88	10237	19	1906	789
Complete
Read Sequence:ENSBTAT00000048677 (196 nt)
0
Performing Scan: PC-3p-58148_37 vs ENSBTAT00000048677
0
Forward:	Score: 143.000000 Q:2 to 12 R:72 to 90 Align Len (10) (80.00%) (90.00%)
Query: 3' aaaagtccCGATCATGTAa 5'
|: |||||||
Ref: 5' agtgaacaGTCAGTACATa 3'
Energy: -10.410000 kCal/Mol
Scores for this hit:
>PC-3p-58148_37	ENSBTAT00000048677	143	-10.41	2 12	72 90	10	80.00%	90.00%
Score for this Scan:
Seq1,Seq2,Tot Score,Tot Energy,Max Score,Max Energy,Strand,Len1,Len2,Positions
>>PC-3p-58148_37	ENSBTAT00000048677	143	-10.41	143	-10.41	10246	19	196	72
Complete
Read Sequence:ENSBTAT00000010129 (1618 nt)
0
Performing Scan: PC-3p-58148_37 vs ENSBTAT00000010129
0
Forward:	Score: 163.000000 Q:2 to 18 R:614 to 631 Align Len (16) (81.25%) (93.75%)
Query: 3' aaAAGTCCCGATCATGTAa 5'
||:| ||:||||||||
Ref: 5' ccTTTA-GGTTAGTACATt 3'
Energy: -17.770000 kCal/Mol
Scores for this hit:
>PC-3p-58148_37	ENSBTAT00000010129	163	-17.77	2 18	614 631	16	81.25%	93.75%
Score for this Scan:
Seq1,Seq2,Tot Score,Tot Energy,Max Score,Max Energy,Strand,Len1,Len2,Positions
>>PC-3p-58148_37	ENSBTAT00000010129	163	-17.77	163	-17.77	10295	19	1618	614
Complete
Read Sequence:ENSBTAT00000069161 (2629 nt)
0
Performing Scan: PC-3p-58148_37 vs ENSBTAT00000069161
0
Forward:	Score: 163.000000 Q:2 to 18 R:614 to 631 Align Len (16) (81.25%) (93.75%)
Query: 3' aaAAGTCCCGATCATGTAa 5'
||:| ||:||||||||
Ref: 5' ccTTTA-GGTTAGTACATt 3'
Energy: -17.770000 kCal/Mol
Scores for this hit:
>PC-3p-58148_37	ENSBTAT00000069161	163	-17.77	2 18	614 631	16	81.25%	93.75%
Score for this Scan:
Seq1,Seq2,Tot Score,Tot Energy,Max Score,Max Energy,Strand,Len1,Len2,Positions
>>PC-3p-58148_37	ENSBTAT00000069161	163	-17.77	163	-17.77	10296	19	2629	614
Complete
Read Sequence:ENSBTAT00000018325 (2418 nt)
0
Performing Scan: PC-3p-58148_37 vs ENSBTAT00000018325
0
Forward:	Score: 142.000000 Q:2 to 18 R:1439 to 1455 Align Len (16) (68.75%) (75.00%)
Query: 3' aaAAGTCCCGATCATGTAa 5'
| :|| | |||||||
Ref: 5' taTATAGAG--AGTACATt 3'
Energy: -10.360000 kCal/Mol
Scores for this hit:
>PC-3p-58148_37	ENSBTAT00000018325	142	-10.36	2 18	1439 1455	16	68.75%	75.00%
Score for this Scan:
Seq1,Seq2,Tot Score,Tot Energy,Max Score,Max Energy,Strand,Len1,Len2,Positions
>>PC-3p-58148_37	ENSBTAT00000018325	142	-10.36	142	-10.36	10307	19	2418	1439
Complete
Read Sequence:ENSBTAT00000006486 (3554 nt)
0
Performing Scan: PC-3p-58148_37 vs ENSBTAT00000006486
0
Forward:	Score: 140.000000 Q:2 to 9 R:2525 to 2543 Align Len (7) (100.00%) (100.00%)
Query: 3' aaaagtcccgaTCATGTAa 5'
|||||||
Ref: 5' aagcaatgaacAGTACATt 3'
Energy: -10.650000 kCal/Mol
Scores for this hit:
>PC-3p-58148_37	ENSBTAT00000006486	140	-10.65	2 9	2525 2543	7	100.00%	100.00%
Score for this Scan:
Seq1,Seq2,Tot Score,Tot Energy,Max Score,Max Energy,Strand,Len1,Len2,Positions
>>PC-3p-58148_37	ENSBTAT00000006486	140	-10.65	140	-10.65	10357	19	3554	2525
Complete
Read Sequence:ENSBTAT00000020129 (935 nt)
0
Performing Scan: PC-3p-58148_37 vs ENSBTAT00000020129
0
Forward:	Score: 145.000000 Q:2 to 18 R:895 to 910 Align Len (16) (75.00%) (75.00%)
Query: 3' aaAAGTCCCGATCATGTAa 5'
|||| | |||||||
Ref: 5' ttTTCAAG---AGTACATt 3'
Energy: -11.480000 kCal/Mol
Scores for this hit:
>PC-3p-58148_37	ENSBTAT00000020129	145	-11.48	2 18	895 910	16	75.00%	75.00%
Score for this Scan:
Seq1,Seq2,Tot Score,Tot Energy,Max Score,Max Energy,Strand,Len1,Len2,Positions
>>PC-3p-58148_37	ENSBTAT00000020129	145	-11.48	145	-11.48	10391	19	935	895
Complete
Read Sequence:ENSBTAT00000038788 (2869 nt)
0
Performing Scan: PC-3p-58148_37 vs ENSBTAT00000038788
0
Forward:	Score: 144.000000 Q:3 to 18 R:2091 to 2111 Align Len (17) (82.35%) (82.35%)
Query: 3' aaAAGT--CCCGATCATGTaa 5'
|||| ||| |||||||
Ref: 5' ttTTCAGTGGGATAGTACAat 3'
Energy: -18.330000 kCal/Mol
Scores for this hit:
>PC-3p-58148_37	ENSBTAT00000038788	144	-18.33	3 18	2091 2111	17	82.35%	82.35%
Score for this Scan:
Seq1,Seq2,Tot Score,Tot Energy,Max Score,Max Energy,Strand,Len1,Len2,Positions
>>PC-3p-58148_37	ENSBTAT00000038788	144	-18.33	144	-18.33	10554	19	2869	2091
Complete
Read Sequence:ENSBTAT00000020406 (1559 nt)
0
Performing Scan: PC-3p-58148_37 vs ENSBTAT00000020406
0
Forward:	Score: 143.000000 Q:2 to 17 R:1428 to 1443 Align Len (15) (80.00%) (80.00%)
Query: 3' aaaAGTCCCGATCATGTAa 5'
||| || |||||||
Ref: 5' cacTCA--GC-AGTACATc 3'
Energy: -10.120000 kCal/Mol
Scores for this hit:
>PC-3p-58148_37	ENSBTAT00000020406	143	-10.12	2 17	1428 1443	15	80.00%	80.00%
Score for this Scan:
Seq1,Seq2,Tot Score,Tot Energy,Max Score,Max Energy,Strand,Len1,Len2,Positions
>>PC-3p-58148_37	ENSBTAT00000020406	143	-10.12	143	-10.12	10583	19	1559	1428
Complete
Read Sequence:ENSBTAT00000008177 (626 nt)
0
Performing Scan: PC-3p-58148_37 vs ENSBTAT00000008177
0
Forward:	Score: 144.000000 Q:2 to 18 R:103 to 122 Align Len (17) (70.59%) (70.59%)
Query: 3' aaAAGTCCCG-ATCATGTAa 5'
||| | | |||||||
Ref: 5' gtTTCTTGACAGAGTACATt 3'
Energy: -11.790000 kCal/Mol
Scores for this hit:
>PC-3p-58148_37	ENSBTAT00000008177	144	-11.79	2 18	103 122	17	70.59%	70.59%
Score for this Scan:
Seq1,Seq2,Tot Score,Tot Energy,Max Score,Max Energy,Strand,Len1,Len2,Positions
>>PC-3p-58148_37	ENSBTAT00000008177	144	-11.79	144	-11.79	10682	19	626	103
Complete
Read Sequence:ENSBTAT00000081289 (626 nt)
0
Performing Scan: PC-3p-58148_37 vs ENSBTAT00000081289
0
Forward:	Score: 144.000000 Q:2 to 18 R:103 to 122 Align Len (17) (70.59%) (70.59%)
Query: 3' aaAAGTCCCG-ATCATGTAa 5'
||| | | |||||||
Ref: 5' gtTTCTTGACAGAGTACATt 3'
Energy: -11.790000 kCal/Mol
Scores for this hit:
>PC-3p-58148_37	ENSBTAT00000081289	144	-11.79	2 18	103 122	17	70.59%	70.59%
Score for this Scan:
Seq1,Seq2,Tot Score,Tot Energy,Max Score,Max Energy,Strand,Len1,Len2,Positions
>>PC-3p-58148_37	ENSBTAT00000081289	144	-11.79	144	-11.79	10683	19	626	103
Complete
Read Sequence:ENSBTAT00000013167 (1051 nt)
0
Performing Scan: PC-3p-58148_37 vs ENSBTAT00000013167
0
Forward:	Score: 141.000000 Q:2 to 18 R:882 to 900 Align Len (16) (81.25%) (87.50%)
Query: 3' aaAAGTCCCGATCATGTAa 5'
|||||| :|||||| |
[truncated: 1,046,576+ more rows]
