# Supplementary material for: MiRNA Profiling in Plasma Exosomes of Pregnant Cows on Day 16
Source: Biology (Basel). 2026 May 30;15(11):863. doi: 10.3390/biology15110863 (PMC13255736; doi:10.3390/biology15110863)
Supplement: Supplementary file 1 [file biology-15-00863-s001.zip › Table S5. The miRNAs differ significantly between the two groups of cattle (P-0.05).xlsx]

## Sheet: Sheet1
red is pvalue<0.001,orange is pvalue <0.01,blue is pvalue<0.05,green is pvalue <0.1.
Index	miR_name	miR_seq	up/down	fold_change(YP(mean)/NP(mean))	log2(fold_change)	pvalue(t_test)	padjust(BH)	NP(mean)	YP(mean)	NP/NP1(norm)	NP/NP2(norm)	NP/NP3(norm)	NP/NP4(norm)	NP/NP5(norm)	NP/NP6(norm)	NP/NP7(norm)	YP/YP1(norm)	YP/YP2(norm)	YP/YP3(norm)	YP/YP4(norm)	YP/YP5(norm)	YP/YP6(norm)	YP/YP7(norm)	NP/NP1(raw)	NP/NP2(raw)	NP/NP3(raw)	NP/NP4(raw)	NP/NP5(raw)	NP/NP6(raw)	NP/NP7(raw)	YP/YP1(raw)	YP/YP2(raw)	YP/YP3(raw)	YP/YP4(raw)	YP/YP5(raw)	YP/YP6(raw)	YP/YP7(raw)	Expression level
1	bta-miR-3432a	TGCGGGATCTTTAGTTGTGGTG	down	0.639239	-0.645573	0.000370939	0.4618	1361.77	870.498	1653.87	1222.75	1196.3	1501.29	1481.85	1146.94	1329.4	969.779	576.363	663.867	1109.18	866.149	939.651	968.494	2022.33	763.5	1216.17	2988.5	973.5	2179.33	1636.67	827.667	974.833	619.5	766.167	725.5	564.667	979.833	middle
2	bta-miR-494_R+1	TGAAACATACACGGGAAACCTCT	down	0.692986	-0.529102	0.00037197	0.4618	503.796	349.124	465.331	469.241	444.615	502.357	618.008	568.906	458.116	339.794	438.111	288.265	328.628	365.323	369.426	314.32	569	293	452	1000	406	1081	564	290	741	269	227	306	222	318	middle
4	bta-miR-136_R-1	ACTCCATTTGTTTTGATGATGG	down	0.15105	-2.72691	0.00473727	0.518325	10.2658	1.55065	10.6315	14.4135	5.90197	15.5731	0	13.1569	12.1839	0	5.91243	0	0	0	0	4.94214	13	9	6	31	0	25	15	0	10	0	0	0	0	5	middle
5	bta-miR-139	TCTACAGTGCACGTGTCTCCAGT	down	0.580881	-0.783686	0.00477498	0.518325	4764.43	2767.57	6570.24	5251.33	3093.62	4503.13	4849.69	5471.71	3611.32	1921.59	1960.56	1618.14	3047.41	3718.89	2947.09	4159.3	8034	3279	3145	8964	3186	10397	4446	1640	3316	1510	2105	3115	1771	4208	middle
7	bta-miR-10b_R-1	TACCCTGTAGAACCGAATTTGT	down	0.70718	-0.49985	0.00754297	0.518325	62983.6	44540.8	61614.6	61181.5	52957.4	83722.3	65961.7	59527.6	55920.3	40781.1	32553.2	27914.5	55664.1	48663.1	58271.1	47938.2	75341.5	38202.5	53837	166659	43333.5	113110	68845	34805	55059	26049	38450	40761	35017	48499.5	high
8	bta-miR-411a	ATAGTAGACCGTATAGCGTACG	down	0.801718	-0.318833	0.0090739	0.518325	418.5	335.519	415.445	446.82	401.334	447.098	337.926	435.758	445.12	254.259	403.228	379.352	335.867	309.211	281.23	385.487	508	279	408	890	222	828	548	217	682	354	232	259	169	390	middle
9	bta-miR-23b-3p_R+1	ATCACATTGCCAGGGATTACCACT	down	0.656063	-0.608094	0.00946092	0.518325	5319.49	3489.92	7731.93	5287.37	3976.45	5853.96	5236.33	5291.72	3858.66	2683.78	2518.1	3099.65	4290.26	3428.18	4373.2	4036.24	9454.5	3301.5	4042.5	11653	3440	10055	4750.5	2290.5	4259	2892.5	2963.5	2871.5	2628	4083.5	high
11	bta-miR-30a-5p	TGTAAACATCCTCGACTGGAAGCT	down	0.842716	-0.246882	0.0125248	0.518325	18830.3	15868.6	20189.1	17610.1	16310.1	20538.6	21462.9	18612.9	17088.4	18297.9	14108.5	14919	17349.2	16002.6	13311	17091.9	24687	10996	16581	40884.5	14100	35367	21038	15616.5	23862.5	13922	11984	13404	7999	17292	high
13	bta-miR-432_1ss23GT	TCTTGGAGTAGGTCATTGGGTGT	down	0.760646	-0.394702	0.0150514	0.518325	273.321	207.9	261.697	251.436	297.066	278.808	333.359	205.775	285.104	236.684	204.57	205.75	286.645	199.375	136.455	185.824	320	157	302	555	219	391	351	202	346	192	198	167	82	188	middle
14	bta-miR-1271	CTTGGCACCTAGTAAGTACTCA	up	1.45205	0.538092	0.0153018	0.518325	477.822	693.821	417.898	389.166	533.145	546.062	502.322	491.544	464.615	849.484	988.558	742.63	541.44	606.483	560.795	567.357	511	243	542	1087	330	934	572	725	1672	693	374	508	337	574	middle
15	bta-miR-99b	CACCCGTAGAACCGACCTTGCG	down	0.740498	-0.433432	0.0159976	0.518325	7366.29	5454.73	6966.88	9216.66	7552.56	7618.74	8916.98	4775.45	6516.79	6502.95	4106.77	4703.33	6452.4	5463.13	5591.31	5363.21	8519	5755	7678	15166	5858	9074	8023	5550	6946	4389	4457	4576	3360	5426	high
16	bta-miR-2284aa	AAAAAAGTTTGTTTGGGTTTT	up	1.66091	0.731973	0.0160575	0.518325	8.78434	14.59	6.03599	7.37663	10.5614	8.5669	4.15142	14.702	10.096	10.8856	21.913	10.9285	11.2914	14.2781	18.5234	14.3099	7.38073	4.60606	10.7368	17.0534	2.72727	27.9359	12.4295	9.2904	37.0625	10.1981	7.79953	11.9596	11.1313	14.4775	middle
17	bta-mir-2285cd-p5_1ss21GC	AAAAAGTTCGTTTGGGTTTTC	up	1.57497	0.655321	0.0173093	0.518325	31.3743	49.4135	28.396	45.9098	19.4	22.7456	21.3106	41.3128	40.5455	60.4077	68.2228	28.9592	49.061	54.8515	45.8547	38.5377	34.7222	28.6667	19.7222	45.2778	14	78.5	49.9167	51.5556	115.389	27.0238	33.8889	45.9444	27.5556	38.9889	middle
18	bta-mir-2285e-2-p5_1ss21TC	AAAAAGTTCGTTTGGGTTTTC	up	1.57497	0.655321	0.0173093	0.518325	31.3743	49.4135	28.396	45.9098	19.4	22.7456	21.3106	41.3128	40.5455	60.4077	68.2228	28.9592	49.061	54.8515	45.8547	38.5377	34.7222	28.6667	19.7222	45.2778	14	78.5	49.9167	51.5556	115.389	27.0238	33.8889	45.9444	27.5556	38.9889	middle
19	bta-miR-126-5p	CATTATTACTTTTGGTACGCG	down	0.660341	-0.598718	0.0180032	0.518325	64682.7	42712.6	69577.2	69944.1	59349.3	58810.4	68722.2	69406.1	56969.7	27983.8	25132.5	23971	44726.7	60918.2	46013.5	70242.6	85078	43674	60335	117069	45147	131881	70137	23883	42508	22369	30895	51026	27651	71065	high
20	bta-let-7e_R+1	TGAGGTAGGAGGTTGTATAGTT	down	0.679114	-0.558274	0.0201875	0.518325	4264.47	2896.06	6227.74	4116.11	4163.94	4542.02	4320.81	2696.36	3784.29	2182.65	2129.07	2434.82	4195.51	3084.89	2410.84	3834.65	7615.2	2570.15	4233.1	9041.42	2838.55	5123.45	4658.95	1862.8	3601	2272.1	2898.05	2583.95	1448.75	3879.55	middle
21	bta-miR-339b	TCCCTGTCCTCCAGGAGCTC	up	1.14173	0.191219	0.020899	0.518325	16751.1	19125.2	17820.4	17492.4	19445	16408.2	15340.6	15203.4	15547.9	18139.7	20736.7	19637.4	20980.1	20390	17533.6	16459.3	21790.5	10922.5	19768	32662.5	10078	28888.5	19141.5	15481.5	35073	18325	14492	17079	10536.5	16652	high
22	bta-let-7b	TGAGGTAGTAGGTTGTGTGGTT	down	0.806163	-0.310856	0.021264	0.518325	76264.8	61481.9	87199.1	70193.5	70468.8	78842.5	87400.8	66536.7	73212.2	71602.6	49912.6	44791.9	78436.1	57976.7	60885.1	66768.3	106626	43829.8	71639.2	156945	57417.8	126429	90133.6	61109.9	84419.8	41798.4	54179.8	48562.2	36587.8	67550	high
23	bta-miR-323	GCACATTACACGGTCGACCTCT	down	0.515829	-0.955034	0.0215449	0.518325	27.1407	14	29.441	46.4436	35.4118	20.5966	19.7884	23.6825	14.6207	7.03021	17.7373	21.4323	23.1632	10.7448	9.98448	7.90742	36	29	36	41	13	45	18	6	30	20	16	9	6	8	middle
24	bta-miR-34c_R+1	AGGCAGTGTAGTTAGCTGATTGC	up	1.75797	0.81391	0.0218691	0.518325	25.9478	45.6154	30.2588	19.2181	26.5589	40.6909	13.6997	26.8402	24.3679	29.2926	65.0367	36.435	36.1925	72.8258	44.9302	34.595	37	12	27	81	9	51	30	25	110	34	25	61	27	35	middle
29	bta-mir-2284aa-3-p3	AAAAATCCGAACGAACTTTTT	up	3.29172	1.71884	0.0232932	0.518325	6.22252	20.4828	0	0	6.88564	9.04242	0	27.6296	0	23.9027	18.0329	38.5782	27.5063	8.35706	14.9767	12.0259	0	0	7	18	0	52.5	0	20.4	30.5	36	19	7	9	12.1667	middle
30	bta-let-7a-5p	TGAGGTAGTAGGTTGTATAGTT	down	0.818306	-0.289287	0.0242754	0.518325	33849.6	27699.3	39230.8	26792.6	33242.7	39205.3	34243	29602	34630.6	24171.7	25268.8	23405.7	31350.2	28792.1	25653.3	35253.2	47970.8	16729.6	33794.8	78042.8	22495.9	56247.9	42634.8	20629.6	42738.5	21841.5	21655.2	24116.8	15415.9	35665.9	high
31	bta-miR-3432b_R+1_1ss2TG	TGCGGGATCTTTAGTTGTGGTA	down	0.622168	-0.684624	0.0256029	0.518325	46.4808	28.9189	72.6483	32.8308	41.9696	55.5104	35.0103	40.962	46.4344	21.8718	16.1606	17.1459	37.1577	23.8773	44.3755	41.8434	88.8333	20.5	42.6667	110.5	23	77.8333	57.1667	18.6667	27.3333	16	25.6667	20	26.6667	42.3333	middle
32	bta-miR-148a	TCAGTGCACTACAGAACTTTGT	up	1.35515	0.438448	0.0257337	0.518325	5891.31	7983.58	4757.99	5182.47	5285.22	5993.37	6466.26	4999.11	8554.76	8667.08	10359.2	9469.88	8332.97	6548.35	6967.5	5540.14	5818	3236	5373	11930.5	4248	9499	10532	7397	17521	8837	5756	5485	4187	5605	high
33	bta-miR-2285dd_L-1R-2	AAAACCTGAATGAACTTTT	up	2.07698	1.05449	0.0257742	0.518325	1.54924	3.21773	4.08902	1.20113	0.737747	1.81294	0	2.29308	0.71073	3.22218	4.37869	1.20557	3.07636	3.76292	4.1602	2.71818	5	0.75	0.75	3.60887	0	4.35717	0.875	2.75	7.40591	1.125	2.125	3.15188	2.5	2.75	low
35	bta-miR-10a_R-1	TACCCTGTAGATCCGAATTTGT	down	0.793183	-0.334274	0.0318647	0.518325	9814.91	7785.02	10171.4	10394.6	9339.87	11370.3	11437	8293.35	7697.82	8465.55	7522.97	4650.82	10132.5	8223.34	8303.76	7196.25	12437.5	6490.5	9495	22634	7513.5	15758.5	9477	7225	12724	4340	6999	6888	4990	7280.5	high
38	bta-miR-129_R-1	CTTTTTGCGGTCTGGGCTTGC	up	5.22657	2.38586	0.0339666	0.518325	0.873477	4.56529	0	0	2.45916	0	0	0	3.65518	0	4.43432	4.82228	3.61925	2.98466	11.6486	4.44792	0	0	2.5	0	0	0	4.5	0	7.5	4.5	2.5	2.5	7	4.5	middle
39	bta-miR-487a_R+1	AATCATACAGGGACATCCAGTT	down	0.2442	-2.03387	0.0352148	0.518325	20.4104	4.98421	12.2671	25.6241	22.6242	13.0613	0	47.365	21.9311	0	8.86864	0	0	19.1018	0	6.91899	15	16	23	26	0	90	27	0	15	0	0	16	0	7	middle
42	bta-miR-199b	CCCAGTGTTTAGACTATCTGTTC	up	2.3366	1.22441	0.0362208	0.518325	928.966	2170.62	1265.96	695.053	722.992	1121.76	942.235	673.636	1081.12	3042.91	3535.63	1829.25	3289.66	477.546	2299.76	719.575	1548	434	735	2233	619	1280	1331	2597	5980	1707	2272.33	400	1382	728	middle
43	bta-miR-2284h-5p_L-3	AAAAGTTCGTTCGGGTTT	up	4.81186	2.2666	0.0363444	0.518325	0.111821	0.538068	0.371729	0	0	0.411019	0	0	0	0.532592	0.483744	0.974197	0	0.868266	0.90768	0	0.454545	0	0	0.818182	0	0	0	0.454545	0.818182	0.909091	0	0.727273	0.545455	0	low
44	bta-miR-128	TCACAGTGAACCGGTCTCTTT	up	1.34835	0.431194	0.0379145	0.518325	2012.72	2713.85	1769.73	2025.9	2857.54	1970.75	2233.81	1575.94	1655.39	2226.82	3659.5	3409.35	2734.71	2867.66	2027.68	2071.25	2164	1265	2905	3923	1467.5	2994.5	2038	1900.5	6189.5	3181.5	1889	2402	1218.5	2095.5	middle
45	bta-miR-130a_R-2	CAGTGCAATGTTAAAAGGGC	down	0.645287	-0.631987	0.038236	0.518325	73.5503	47.4611	74.4202	113.707	55.0851	50.738	47.1878	97.3614	76.3527	43.353	39.6133	31.0769	49.2218	40.5914	53.2506	75.1205	91	71	56	101	31	185	94	37	67	29	34	34	32	76	middle
46	bta-miR-380-3p	TATGTAATGTGGTCCACGTCT	down	0.738648	-0.43704	0.0394247	0.518325	280.627	207.285	233.892	385.963	237.063	263.737	307.482	265.77	270.484	194.503	142.49	225.04	224.394	334.282	146.439	183.848	286	241	241	525	202	505	333	166	241	210	155	280	88	186	middle
47	bta-mir-2285aj-p5_1ss4GA	GCTAAAAAGTTCGTTTGGGTTT	up	1.71501	0.778215	0.0403679	0.518325	17.856	30.6232	16.0835	21.6203	12.9516	14.4846	8.62573	31.6644	19.562	42.1813	44.6388	12.7063	33.1363	38.2037	18.0275	25.4685	19.6667	13.5	13.1667	28.8333	5.66667	60.1667	24.0833	36	75.5	11.8571	22.8889	32	10.8333	25.7667	middle
49	bta-miR-125a_R-1	TCCCTGAGACCCTTTAACCTGT	down	0.696486	-0.521834	0.0436363	0.518325	18470.7	12864.6	20103.3	26221.4	14389	19601.5	21945.4	15070	11964.6	16491.7	8045.04	8863.34	19251.5	15513.1	12422.4	9465.18	24582	16373	14628	39019	14417	28635	14730	14075	13607	8271	13298	12994	7465	9576	high
51	bta-miR-21-3p_L+1R-2	CAACAGCAGTCGATGGGCTGT	up	1.26766	0.342169	0.0446155	0.518325	300.449	380.867	287.049	334.714	312.805	215.009	267.905	370.5	315.158	412.439	303.899	357.92	483.532	263.844	392.723	451.711	351	209	318	428	176	704	388	352	514	334	334	221	236	457	middle
53	bta-miR-2285ce_L-1R-1	AAAACCTGAATGAACTTTTTG	up	1.98077	0.986064	0.0465281	0.518325	12.8798	25.5119	8.21998	14.1158	7.93866	10.1469	7.80609	32.9517	8.97915	26.9116	34.3328	44.3038	8.4774	27.8086	20.801	15.9479	10.0513	8.8141	8.07051	20.1986	5.12821	62.6127	11.0545	22.9679	58.0689	41.3429	5.85577	23.2929	12.5	16.1346	middle
54	bta-miR-6524_R+1	TTACTCTGAGTAACCTAACTGT	up	1.35514	0.438437	0.0482643	0.518325	149.356	202.398	98.9543	156.947	144.598	180.848	120.253	195.249	148.644	103.11	261.329	208.965	183.858	196.988	257.932	204.605	121	98	147	360	79	371	183	88	442	195	127	165	155	207	middle
56	bta-miR-331-3p	GCCCCTGGGCCTATCCTAGAA	down	0.717327	-0.479297	0.0491634	0.518325	161.09	115.554	201.998	224.211	129.843	148.195	144.608	125.254	153.518	80.8474	100.511	113.591	124.502	198.182	113.157	78.0858	247	140	132	295	95	238	189	69	170	106	86	166	68	79	middle
57	bta-miR-495	AAACAAACATGGTGCACTTCTT	down	0.630214	-0.666085	0.0498122	0.518325	84.9256	53.5213	107.132	110.504	45.2485	45.7145	94.3757	109.466	82.0386	55.07	35.4746	50.366	76.7282	88.346	13.3126	55.3519	131	69	46	91	62	208	101	47	60	47	53	74	8	56	middle
							0.518325
							0.518325
							0.518325
							0.518325
							0.518325
							0.518325
							0.518325
							0.518325
							0.518325
							0.518325
							0.518325
							0.518325
							0.518325
							0.518325
							0.518325
							0.518325
							0.518325
							0.518325
							0.518325
							0.518325
							0.518325
							0.518325
							0.518325
							0.518325
							0.518325
							0.518325
							0.518325
							0.518325
							0.518325
							0.518325
							0.518325
							0.518325
							0.518325
							0.518325
							0.518325
							0.518325
							0.518325
							0.518325
							0.518325
							0.518325
							0.518325
							0.518325
							0.518325
							0.518325
							0.518325
							0.518325
							0.518325
							0.518325
							0.518325
							0.518325
							0.518325
							0.518325
							0.518325
							0.518325
							0.518325
							0.518325
							0.518325
							0.518325
							0.518325
							0.518325
							0.518325
							0.518325
							0.518325
							0.518325
							0.518325
							0.518325
							0.518325
							0.518325
							0.518325
							0.518325
							0.518325
							0.518325
							0.518325
							0.518325
							0.518325
							0.518325
							0.518325
							0.518325
							0.518325
							0.518325
							0.518325
							0.518325
							0.518325
							0.518325
							0.518325
							0.518325
							0.518325
							0.518325
							0.518325
							0.518325
							0.518325
							0.518325
							0.518325
							0.518325
							0.518325
							0.518325
							0.518325
							0.518325
							0.518325
							0.518325
							0.518325
							0.518325
							0.518325
							0.518325
							0.518325
							0.518325
							0.518325
							0.518325
							0.518325
							0.518325
							0.518325
							0.518325
							0.518325
							0.518325
							0.518325
							0.518325
							0.518325
							0.518325
							0.518325
							0.518325
							0.518325
							0.518325
							0.518325
							0.518325
							0.518325
							0.518325
							0.518325
							0.518325
							0.518325
							0.518325
							0.518325
							0.518325
							0.518325
							0.518325
							0.518325
							0.518325
							0.518325
							0.518325
							0.518325
							0.518325
							0.518325
							0.518325
							0.518325
							0.518325
							0.518325
							0.518325
							0.518325
							0.518325
							0.518325
							0.518325
							0.518325
							0.518325
							0.518325
							0.518325
							0.518325
							0.518325
							0.518325
							0.518325
							0.518325
							0.518325
							0.518325
							0.518325
							0.518325
							0.518325
							0.518325
							0.518325
							0.518325
							0.518325
							0.518325
							0.518325
							0.518325
							0.518325
							0.518325
							0.518325
							0.518325
							0.518325
							0.518325
							0.518325
							0.518325
							0.518325
							0.518325
							0.518325
							0.518325
							0.518325
							0.518325
							0.518325
							0.518325
							0.518325
							0.518325
							0.518325
							0.518325
							0.518325
							0.518325
							0.518325
							0.518325
							0.518325
							0.518325
							0.518325
							0.518325
							0.518325
							0.518325
							0.518325
							0.518325
							0.518325
							0.518325
							0.518325
							0.518325
							0.518325
							0.518325
							0.518325
							0.518325
							0.518325
							0.518325
							0.518325
							0.518325
							0.518325
							0.518325
							0.518325
							0.518325
							0.518325
							0.518325
							0.518325
							0.518325
							0.518325
							0.518325
							0.518325
							0.518325
							0.518325
							0.518325
							0.518325
							0.518325
							0.518325
							0.518325
							0.518325
							0.518325
							0.518325
							0.518325
							0.518325
							0.518325
							0.518325
							0.518325
							0.518325
							0.518325
							0.518325
							0.518325
							0.518325
							0.518325
							0.518325
							0.518325
							0.518325
							0.518325
							0.518325
							0.518325
							0.518325
							0.518325
							0.518325
							0.518325
							0.518325
							0.518325
							0.518325
							0.518325
							0.518325
							0.518325
							0.518325
							0.518325
							0.518325
							0.518325
							0.518325
							0.518325
							0.518325
							0.518325
							0.518325
							0.518325
							0.518325
							0.518325
							0.518325
							0.518325
							0.518325
							0.518325
							0.518325
							0.518325
							0.518325
							0.518325
							0.518325
							0.518325
							0.518325
							0.518325
							0.518325
							0.518325
							0.518325
							0.518325
							0.518325
							0.518325
							0.518325
							0.518325
							0.518325
							0.518325
							0.518325
							0.518325
							0.518325
							0.518325
							0.518325
							0.518325
							0.518325
							0.518325
							0.518325
							0.518325
							0.518325
							0.518325
							0.518325
							0.518325
							0.518325
							0.518325
							0.518325
							0.518325
							0.518325
							0.518325
							0.518325
							0.518325
							0.518325
							0.518325
							0.518325
							0.518325
							0.518325
							0.518325
							0.518325
							0.518325
							0.518325
							0.518325
							0.518325
							0.518325
							0.518325
							0.518325
							0.518325
							0.518325
							0.518325
							0.518325
							0.518325
							0.518325
							0.518325
							0.518325
							0.518325
							0.518325
							0.518325
							0.518325
							0.518325
							0.518325
							0.518325
							0.518325
							0.518325
							0.518325
							0.518325
							0.518325
							0.518325
							0.518325
							0.518325
							0.518325
							0.518325
							0.518325
							0.518325
							0.518325
							0.518325
							0.518325
							0.518325
							0.518325
							0.518325
							0.518325
							0.518325
							0.518325
							0.518325
							0.518325
							0.518325
							0.518325
							0.518325
							0.518325
							0.518325
							0.518325
							0.518325
							0.518325
							0.518325
							0.518325
							0.518325
							0.518325
							0.518325
							0.518325
							0.518325
							0.518325
							0.518325
							0.518325
							0.518325
							0.518325
							0.518325
							0.518325
							0.518325
							0.518325
							0.518325
							0.518325
							0.518325
							0.518325
							0.518325
							0.518325
							0.518325
							0.518325
							0.518325
							0.518325
							0.518325
							0.518325
							0.518325
							0.518325
							0.518325
							0.518325
							0.518325
							0.518325
							0.518325
							0.518325
							0.518325
							0.518325
							0.518325
							0.518325
							0.518325
							0.518325
							0.518325
							0.518325
							0.518325
							0.518325
							0.518325
							0.518325
							0.518325
							0.518325
							0.518325
							0.518325
							0.518325
							0.518325
							0.518325
							0.518325
							0.518325
							0.518325
							0.518325
							0.518325
							0.518325
							0.518325
							0.518325
							0.518325
							0.518325
							0.518325
							0.518325
							0.518325
							0.518325
							0.518325
							0.518325
							0.518325
							0.518325
							0.518325
							0.518325
							0.518325
							0.518325
							0.518325
							0.518325
							0.518325
							0.518325
							0.518325
							0.518325
							0.518325
							0.518325
							0.518325
							0.518325
							0.518325
							0.518325
							0.518325
							0.518325
							0.518325
							0.518325
							0.518325
							0.518325
							0.518325
							0.518325
							0.518325
							0.518325
							0.518325
							0.518325
							0.518325
							0.518325
							0.518325
							0.518325
							0.518325
							0.518325
							0.518325
							0.518325
							0.518325
							0.518325
							0.518325
							0.518325
							0.518325
							0.518325
							0.518325
							0.518325
							0.518325
							0.518325
							0.518325
							0.518325
							0.518325
							0.518325
							0.518325
							0.518325
							0.518325
							0.518325
							0.518325
							0.518325
							0.518325
							0.518325
							0.518325
							0.518325
							0.518325
							0.518325
							0.518325
							0.518325
							0.518325
							0.518325
							0.518325
							0.518325
							0.518325
							0.518325
							0.518325
							0.518325
							0.518325
							0.518325
							0.518325
							0.518325
							0.518325
							0.518325
							0.518325
							0.518325
							0.518325
							0.518325
							0.518325
							0.518325
							0.518325
							0.518325
							0.518325
							0.518325
							0.518325
							0.518325
							0.518325
							0.518325
							0.518325
							0.518325
							0.518325
							0.518325
							0.518325
							0.518325
							0.518325
							0.518325
							0.518325
							0.518325
							0.518325
							0.518325
							0.518325
							0.518325
							0.518325
							0.518325
							0.518325
							0.518325
							0.518325
							0.518325
							0.518325
							0.518325
							0.518325
							0.518325
							0.518325
							0.518325
							0.518325
							0.518325
							0.518325
							0.518325
							0.518325
							0.518325
							0.518325
							0.518325
							0.518325
							0.518325
							0.518325
							0.518325
							0.518325
							0.518325
							0.518325
							0.518325
							0.518325
							0.518325
							0.518325
							0.518325
							0.518325
							0.518325
							0.518325
							0.518325
							0.518325
							0.518325
							0.518325
							0.518325
							0.518325
							0.518325
							0.518325
							0.518325
							0.518325
							0.518325
							0.518325
							0.518325
							0.518325
							0.518325
							0.518325
							0.518325
							0.518325
							0.518325
							0.518325
							0.518325
							0.518325
							0.518325
							0.518325
							0.518325
							0.518325
							0.518325
							0.518325
							0.518325
							0.518325
							0.518325
							0.518325
							0.518325
							0.518325
							0.518325
							0.518325
							0.518325
							0.518325
							0.518325
							0.518325
							0.518325
							0.518325
							0.518325
							0.518325
							0.518325
							0.518325
							0.518325
							0.518325
							0.518325
							0.518325
							0.518325
							0.518325
							0.518325
							0.518325
							0.518325
							0.518325
							0.518325
							0.518325
							0.518325
							0.518325
							0.518325
							0.518325
							0.518325
							0.518325
							0.518325
							0.518325
							0.518325
							0.518325
							0.518325
							0.518325
							0.518325
							0.518325
							0.518325
							0.518325
							0.518325
							0.518325
							0.518325
							0.518325
							0.518325
							0.518325
							0.518325
							0.518325
							0.518325
							0.518325
							0.518325
							0.518325
							0.518325
							0.518325
							0.518325
							0.518325
							0.518325
							0.518325
							0.518325
							0.518325
							0.518325
							0.518325
							0.518325
							0.518325
							0.518325
							0.518325
							0.518325
							0.518325
							0.518325
							0.518325
							0.518325
							0.518325
							0.518325
							0.518325
							0.518325
							0.518325
							0.518325
							0.518325
							0.518325
							0.518325
							0.518325
							0.518325
							0.518325
							0.518325
							0.518325
							0.518325
							0.518325
							0.518325
							0.518325
							0.518325
							0.518325
							0.518325
							0.518325
							0.518325
							0.518325
							0.518325
							0.518325
							0.518325
							0.518325
							0.518325
							0.518325
							0.518325
							0.518325
							0.518325
							0.518325
							0.518325
							0.518325
							0.518325
							0.518325
							0.518325
							0.518325
							0.518325
							0.518325
							0.518325
							0.518325
							0.518325
							0.518325
							0.518325
							0.518325
							0.518325
							0.518325
							0.518325
							0.518325
							0.518325
							0.518325
							0.518325
							0.518325
							0.518325
							0.518325
							0.518325
							0.518325
							0.518325
							0.518325
							0.518325
							0.518325
							0.518325
							0.518325
							0.518325
							0.518325
							0.518325
							0.518325
							0.518325
							0.518325
							0.518325
							0.518325
							0.518325
							0.518325
							0.518325
							0.518325
							0.518325
							0.518325
							0.518325
							0.518325
							0.518325
							0.518325
							0.518325
							0.518325
							0.518325
							0.518325
							0.518325
							0.518325
							0.518325
							0.518325
							0.518325
							0.518325
							0.518325
							0.518325
							0.518325
							0.518325
							0.518325
							0.518325
							0.518325
							0.518325
							0.518325
							0.518325
							0.518325
							0.518325
							0.518325
							0.518325
							0.518325
							0.518325
							0.518325
							0.518325
							0.518325
							0.518325
							0.518325
							0.518325
							0.518325
							0.518325
							0.518325
							0.518325
							0.518325
							0.518325
							0.518325
							0.518325
							0.518325
							0.518325
							0.518325
							0.518325
							0.518325
							0.518325
							0.518325
							0.518325
							0.518325
							0.518325
							0.518325
							0.518325
							0.518325
							0.518325
							0.518325
							0.518325
							0.518325
							0.518325
							0.518325
							0.518325
							0.518325
							0.518325
							0.518325
							0.518325
							0.518325
							0.518325
							0.518325
							0.518325
							0.518325
							0.518325
							0.518325
							0.518325
							0.518325
							0.518325
							0.518325
							0.518325
							0.518325
							0.518325
							0.518325
							0.518325
							0.518325
							0.518325
							0.518325
							0.518325
							0.518325
							0.518325
							0.518325
							0.518325
							0.518325
							0.518325
							0.518325
							0.518325
							0.518325
							0.518325
							0.518325
							0.518325
							0.518325
							0.518325
							0.518325
							0.518325
							0.518325
							0.518325
							0.518325
							0.518325
							0.518325
							0.518325
							0.518325
							0.518325
							0.518325
							0.518325
							0.518325
							0.518325
							0.518325
							0.518325
							0.518325
							0.518325
							0.518325
							0.518325
							0.518325
							0.518325
							0.518325
							0.518325
							0.518325
							0.518325
							0.518325
							0.518325
							0.518325
							0.518325
							0.518325
							0.518325
							0.518325
							0.518325
							0.518325
							0.518325
							0.518325
							0.518325
							0.518325
							0.518325
							0.518325
							0.518325
							0.518325
							0.518325
							0.518325
							0.518325
							0.518325
							0.518325
							0.518325
							0.518325
							0.518325
							0.518325
							0.518325
							0.518325
							0.518325
							0.518325
							0.518325
							0.518325
							0.518325
							0.518325
							0.518325
							0.518325
							0.518325
							0.518325
							0.518325
							0.518325
							0.518325
							0.518325
							0.518325
							0.518325
							0.518325
							0.518325
							0.518325
							0.518325
							0.518325
							0.518325
							0.518325
							0.518325
							0.518325
							0.518325
							0.518325
							0.518325
							0.518325
							0.518325
							0.518325
							0.518325
							0.518325
							0.518325
							0.518325
							0.518325
							0.518325
							0.518325
							0.518325
							0.518325
							0.518325
							0.518325
							0.518325
							0.518325
							0.518325
							0.518325
							0.518325
							0.518325
							0.518325
							0.518325
							0.518325
							0.518325
							0.518325
							0.518325
							0.518325
							0.518325
							0.518325
							0.518325
							0.518325
							0.518325
							0.518325
							0.518325
							0.518325
							0.518325
							0.518325
							0.518325
							0.518325
							0.518325
							0.518325
							0.518325
							0.518325
							0.518325
							0.518325
							0.518325
							0.518325
							0.518325
							0.518325
							0.518325
							0.518325
							0.518325
							0.518325
							0.518325
							0.518325
							0.518325
							0.518325
							0.518325
							0.518325
							0.518325
							0.518325
							0.518325
							0.518325
							0.518325
							0.518325
							0.518325
							0.518325
							0.518325
							0.518325
							0.518325
							0.518325
							0.518325
							0.518325
							0.518325
							0.518325
							0.518325
							0.518325
							0.518325
							0.518325
							0.518325
							0.518325
							0.518325
							0.518325
							0.518325
							0.518325
							0.518325
							0.518325
							0.518325
							0.518325
							0.518325
							0.518325
							0.518325
							0.518325
							0.518325
							0.518325
							0.518325
							0.518325
							0.518325
							0.518325
							0.518325
							0.518325
							0.518325
							0.518325
							0.518325
							0.518325
							0.518325
							0.518325
							0.518325
							0.518325
							0.518325
							0.518325
							0.518325
							0.518325
							0.518325
							0.518325
							0.518325
							0.518325
							0.518325
							0.518325
							0.518325
							0.518325
							0.518325
							0.518325
							0.518325
							0.518325
							0.518325
							0.518325
							0.518325
							0.518325
							0.518325
							0.518325
							0.518325
							0.518325
							0.518325
							0.518325
							0.518325
							0.518325
							0.518325
							0.518325
							0.518325
							0.518325
							0.518325
							0.518325
							0.518325
							0.518325
							0.518325
							0.518325
							0.518325
							0.518325
							0.518325
							0.518325
							0.518325
							0.518325
							0.518325
							0.518325
							0.518325
							0.518325
							0.518325
							0.518325
							0.518325
							0.518325
							0.518325
							0.518325
							0.518325
							0.518325
							0.518325
							0.518325
							0.518325
							0.518325
							0.518325
							0.518325
							0.518325
							0.518325
							0.518325
							0.518325
							0.518325
							0.518325
							0.518325
							0.518325
							0.518325
							0.518325
							0.518325
							0.518325
							0.518325
							0.518325
							0.518325
							0.518325
							0.518325
							0.518325
							0.518325
							0.518325
							0.518325
							0.518325
							0.518325
							0.518325
							0.518325
							0.518325
							0.518325
							0.518325
							0.518325
							0.518325
							0.518325
							0.518325
							0.518325
							0.518325
							0.518325
							0.518325
							0.518325
							0.518325
							0.518325
							0.518325
							0.518325
							0.518325
							0.518325
							0.518325
							0.518325
							0.518325
							0.518325
							0.518325
							0.518325
							0.518325
							0.518325
							0.518325
							0.518325
							0.518325
							0.518325
							0.518325
							0.518325
							0.518325
							0.518325
							0.518325
							0.518325
							0.518325
							0.518325
							0.518325
							0.518325
							0.518325
							0.518325
							0.518325
							0.518325
							0.518325
							0.518325
							0.518325
							0.518325
							0.518325
							0.518325
							0.518325
							0.518325
							0.518325
							0.518325
							0.518325
							0.518325
							0.518325
							0.518325
							0.518325
							0.518325
							0.518325
							0.518325
							0.518325
							0.518325
							0.518325
							0.518325
							0.518325
							0.518325
							0.518325
							0.518325
							0.518325
							0.518325
							0.518325
							0.518325
							0.518325
							0.518325
							0.518325
							0.518325
							0.518325
							0.518325
							0.518325
							0.518325
							0.518325
							0.518325
							0.518325
							0.518325
							0.518325
							0.518325
							0.518325
							0.518325
							0.518325
							0.518325
							0.518325
							0.518325
							0.518325
							0.518325
							0.518325
							0.518325
							0.518325
							0.518325
							0.518325
							0.518325
							0.518325
							0.518325
							0.518325
							0.518325
							0.518325
							0.518325
							0.518325
							0.518325
							0.518325
							0.518325
							0.518325
							0.518325
							0.518325
							0.518325
							0.518325
							0.518325
							0.518325
							0.518325
							0.518325
							0.518325
							0.518325
							0.518325
							0.518325
							0.518325
							0.518325
							0.518325
							0.518325
							0.518325
							0.518325
							0.518325
							0.518325
							0.518325
							0.518325
							0.518325
							0.518325
							0.518325
							0.518325
							0.518325
							0.518325
							0.518325
							0.518325
							0.518325
							0.518325
							0.518325
							0.518325
							0.518325
							0.518325
							0.518325
							0.518325
							0.518325
							0.518325
							0.518325
							0.518325
							0.518325
							0.518325
							0.518325
							0.518325
							0.518325
							0.518325
							0.518325
							0.518325
							0.518325
							0.518325
							0.518325
							0.518325
							0.518325
							0.518325
							0.518325
							0.518325
							0.518325
							0.518325
							0.518325
							0.518325
							0.518325
							0.518325
							0.518325
							0.518325
							0.518325
							0.518325
							0.518325
							0.518325
							0.518325
							0.518325
							0.518325
							0.518325
							0.518325
							0.518325
							0.518325
							0.518325
							0.518325
							0.518325
							0.518325
							0.518325
							0.518325
							0.518325
							0.518325
							0.518325
							0.518325
							0.518325
							0.518325
							0.518325
							0.518325
							0.518325
							0.518325
							0.518325
							0.518325
							0.518325
							0.518325
							0.518325
							0.518325
							0.518325
							0.518325
							0.518325
							0.518325
							0.518325
							0.518325
							0.518325
							0.518325
							0.518325
							0.518325
							0.518325
							0.518325
							0.518325
							0.518325
							0.518325
							0.518325
							0.518325
							0.518325
							0.518325
							0.518325
							0.518325
							0.518325
							0.518325
							0.518325
							0.518325
							0.518325
							0.518325
							0.518325
							0.518325
							0.518325
							0.518325
							0.518325
							0.518325
							0.518325
							0.518325
							0.518325
							0.518325
							0.518325
							0.518325
							0.518325
							0.518325
							0.518325
							0.518325
							0.518325
							0.518325
							0.518325
							0.518325
							0.518325
							0.518325
							0.518325
							0.518325
							0.518325
							0.518325
							0.518325
							0.518325
							0.518325
							0.518325
							0.518325
							0.518325
							0.518325
							0.518325
							0.518325
							0.518325
							0.518325
							0.518325
							0.518325
							0.518325
							0.518325
							0.518325
							0.518325
							0.518325
							0.518325
							0.518325
							0.518325
							0.518325
							0.518325
							0.518325
							0.518325
							0.518325
							0.518325
							0.518325
							0.518325
							0.518325
							0.518325
							0.518325
							0.518325
							0.518325
							0.518325
							0.518325
							0.518325
							0.518325
							0.518325
							0.518325
							0.518325
							0.518325
							0.518325
							0.518325
							0.518325
							0.518325
							0.518325
							0.518325
							0.518325
							0.518325
							0.518325
							0.518325
							0.518325
							0.518325
							0.518325
							0.518325
							0.518325
							0.518325
							0.518325
							0.518325
							0.518325
							0.518325
							0.518325
							0.518325
							0.518325
							0.518325
							0.518325
							0.518325
							0.518325
							0.518325
							0.518325
							0.518325
							0.518325
							0.518325
							0.518325
							0.518325
							0.518325
							0.518325
							0.518325
							0.518325
							0.518325
							0.518325
							0.518325
							0.518325
							0.518325
							0.518325
							0.518325
							0.518325
							0.518325
							0.518325
							0.518325
							0.518325
							0.518325
							0.518325
							0.518325
							0.518325
							0.518325
							0.518325
							0.518325
							0.518325
							0.518325
							0.518325
							0.518325
							0.518325
							0.518325
							0.518325
							0.518325
							0.518325
							0.518325
							0.518325
							0.518325
							0.518325
							0.518325
							0.518325
							0.518325
							0.518325
							0.518325
							0.518325
							0.518325
							0.518325
							0.518325
							0.518325
							0.518325
							0.518325
							0.518325
							0.518325
							0.518325
							0.518325
							0.518325
							0.518325
							0.518325
							0.518325
							0.518325
							0.518325
							0.518325
							0.518325
							0.518325
							0.518325
							0.518325
							0.518325
							0.518325
							0.518325
							0.518325
							0.518325
							0.518325
							0.518325
							0.518325
							0.518325
							0.518325
							0.518325
							0.518325
							0.518325
							0.518325
							0.518325
							0.518325
							0.518325
							0.518325
							0.518325
							0.518325
							0.518325
							0.518325
							0.518325
							0.518325
							0.518325
							0.518325
							0.518325
							0.518325
							0.518325
							0.518325
							0.518325
							0.518325
							0.518325
							0.518325
							0.518325
							0.518325
							0.518325
							0.518325
							0.518325
							0.518325
							0.518325
							0.518325
							0.518325
							0.518325
							0.518325
							0.518325
							0.518325
							0.518325
							0.518325
							0.518325
							0.518325
							0.518325
							0.518325
							0.518325
							0.518325
							0.518325
							0.518325
							0.518325
							0.518325
							0.518325
							0.518325
							0.518325
							0.518325
							0.518325
							0.518325
							0.518325
							0.518325
							0.518325
							0.518325
							0.518325
							0.518325
							0.518325
							0.518325
							0.518325
							0.518325
							0.518325
							0.518325
							0.518325
							0.518325
							0.518325
							0.518325
							0.518325
							0.518325
							0.518325
							0.518325
							0.518325
							0.518325
							0.518325
							0.518325
							0.518325
							0.518325
							0.518325
							0.518325
							0.518325
							0.518325
							0.518325
							0.518325
							0.518325
							0.518325
							0.518325
							0.518325
							0.518325
							0.518325
							0.518395
							0.518395
							0.519467
							0.519467
							0.519467
							0.521035
							0.521035
							0.521035
							0.521035
							0.521035
							0.521035
							0.522108
							0.522108
							0.522847
							0.523979
							0.523979
							0.523979
							0.523979
							0.523979
							0.523979
							0.523979
							0.523979
							0.523979
							0.523979
							0.523979
							0.523979
							0.523979
							0.523979
							0.525759
							0.526549
							0.526549
							0.526549
							0.526549
							0.526549
							0.526549
							0.526847
							0.527506
							0.527721
							0.527725
							0.527832
							0.528156
							0.528156
							0.528156
							0.528156
							0.528156
							0.528156
							0.528731
							0.528731
							0.530505
							0.531561
							0.531561
							0.531561
							0.531561
							0.531561
							0.531561
							0.531561
							0.532642
							0.535315
							0.537901
							0.537901
							0.539102
							0.539102
							0.539979
							0.539979
							0.541311
							0.542888
							0.54331
							0.544343
							0.544343
							0.544826
							0.544826
							0.544826
							0.544826
							0.544826
							0.544826
							0.544826
							0.544826
							0.546829
							0.546965
							0.546965
							0.546965
							0.546965
							0.54889
							0.550232
							0.552109
							0.552581
							0.552581
							0.552581
							0.552581
							0.552581
							0.553999
							0.554896
							0.554921
							0.556238
							0.55763
							0.558201
							0.558201
							0.558201
							0.558699
							0.560632
							0.560632
							0.560632
							0.560632
							0.560632
							0.562138
							0.562138
							0.563924
							0.565974
							0.569403
							0.571551
							0.572054
							0.573749
							0.573749
							0.573749
							0.573749
							0.575471
							0.575471
							0.575589
							0.575589
							0.575589
							0.575633
							0.57661
							0.576719
							0.577604
							0.578723
							0.579564
							0.580735
							0.584176
							0.584176
							0.584444
							0.585217
							0.585553
							0.585553
							0.587569
							0.589246
							0.589246
							0.59005
							0.59005
							0.590472
							0.591031
							0.591592
							0.592068
							0.593321
							0.59396
							0.594591
							0.596704
							0.597871
							0.598331
							0.599456
							0.60015
							0.60015
							0.60015
							0.60015
							0.602114
							0.602712
							0.602712
							0.606565
							0.607784
							0.607784
							0.611783
							0.612587
							0.614681
							0.614681
							0.615299
							0.615299
							0.616987
							0.617545
							0.617545
							0.617857
							0.618181
							0.618581
							0.618581
							0.618581
							0.618581
							0.618581
							0.618581
							0.618581
							0.618581
							0.618581
							0.618581
							0.618581
							0.618581
							0.618994
							0.619721
							0.62002
							0.620092
							0.621246
							0.622199
							0.62251
							0.622702
							0.624178
							0.626013
							0.626017
							0.627405
							0.628412
							0.634736
							0.634878
							0.641608
							0.642263
							0.642263
							0.643416
							0.643416
							0.643416
							0.643416
							0.643416
							0.643416
							0.643705
							0.643705
							0.644793
							0.644903
							0.644903
							0.644903
							0.644903
							0.645329
							0.647185
							0.648317
							0.648317
							0.648317
							0.648914
							0.650918
							0.651301
							0.653385
							0.654108
							0.657347
							0.657347
							0.657347
							0.658275
							0.658275
							0.658308
							0.659122
							0.665433
							0.665433
							0.666634
							0.666634
							0.66757
							0.668761
							0.668761
							0.669449
							0.671206
							0.672864
							0.672864
							0.672864
							0.672959
							0.673591
							0.673591
							0.673591
							0.67555
							0.676389
							0.677188
							0.677512
							0.678241
							0.678241
							0.678241
							0.682416
							0.682416
							0.682416
							0.682416
							0.684181
							0.685596
							0.685921
							0.689576
							0.690189
							0.690338
							0.690338
							0.690646
							0.690646
							0.691745
							0.693547
							0.693547
							0.693547
							0.693604
							0.693604
							0.693721
							0.694517
							0.694517
							0.694835
							0.695498
							0.699017
							0.699471
							0.70132
							0.703361
							0.703361
							0.703477
							0.705208
							0.705208
							0.707666
							0.707666
							0.707666
							0.707666
							0.707666
							0.708926
							0.70985
							0.710098
[truncated: 485 more rows]
